# Supplementary material for: Variability of the response of human vaginal Lactobacillus crispatus to 17β-estradiol
Source: Sci Rep. 2021 Jun 1;11:11533. doi: 10.1038/s41598-021-91017-5 (PMC8169910; doi:10.1038/s41598-021-91017-5)
Supplement: Supplementary file 1 — Supplementary Table 1. [file 41598_2021_91017_MOESM1_ESM.xlsx]

## Sheet: Feuil1
	Lactobacillus_crispatus_125-2-CHN_supercont1.30.fna	Lactobacillus_crispatus_214-1_contig00255.fna	Lactobacillus_crispatus_BIO6272_1.fna	Lactobacillus_crispatus_CTV-05_supercont1.1.fna	Lactobacillus_crispatus_DSM_20584_=_JCM_1185_strain_DSM_20584_Scaffold1.fna	Lactobacillus_crispatus_EM-LC1_NODE_1.fna	Lactobacillus_crispatus_FB049-03_supercont1.1.fna	Lactobacillus_crispatus_FB077-07_supercont1.1.fna	Lactobacillus_crispatus_isolate_Chicken_19_mag_104.fna	Lactobacillus_crispatus_isolate_Chicken_1_mag_137.fna	Lactobacillus_crispatus_isolate_MGYG-HGUT-02348.fna	Lactobacillus_crispatus_JV-V01_SCAFFOLD86.fna	Lactobacillus_crispatus_MV-1A-US_supercont2.1.fna	Lactobacillus_crispatus_MV-3A-US_supercont1.76.fna	Lactobacillus_crispatus_SJ-3C-US_supercont1.1.fna	Lactobacillus_crispatus_ST1.fna	Lactobacillus_crispatus_strain_1D	Lactobacillus_crispatus_strain_AB70	Lactobacillus_crispatus_strain_ATCC_33820_contig_1.fna	Lactobacillus_crispatus_strain_B4	Lactobacillus_crispatus_strain_BC5_scaffold1.1.fna	Lactobacillus_crispatus_strain_C037_C037_Contig_1.fna	Lactobacillus_crispatus_strain_C25	Lactobacillus_crispatus_strain_C25_C25-b_Contig_001.fna	Lactobacillus_crispatus_strain_CG-12_P-12_1.fna	Lactobacillus_crispatus_strain_CIP_104459_1.fna	Lactobacillus_crispatus_strain_CO3MRSI1	Lactobacillus_crispatus_strain_DC21.1	Lactobacillus_crispatus_strain_DISK12_DIsk12_contig_1.fna	Lactobacillus_crispatus_strain_DSM_108970_seq1.fna	Lactobacillus_crispatus_strain_DSM_29598_127.fna	Lactobacillus_crispatus_strain_FDAARGOS_743	Lactobacillus_crispatus_strain_Indica1_sctg_0001_0001.fna	Lactobacillus_crispatus_strain_Indica2_contig_1.fna	Lactobacillus_crispatus_strain_JCM_5810_JCM5810_Scaffold1.fna	Lactobacillus_crispatus_strain_L49_flattened_line_0.fna	Lactobacillus_crispatus_strain_NCK1350_NODE_102_length_496_cov_930.404.fna	Lactobacillus_crispatus_strain_NCK1351_AB1.232472.fna	Lactobacillus_crispatus_strain_NCK2487_NODE_100_length_399_cov_103.735465.fna	Lactobacillus_crispatus_strain_NCK2488_NODE_100_length_3588_cov_12.562978.fna	Lactobacillus_crispatus_strain_NCK953_NODE_100_length_952_cov_25.672241.fna	Lactobacillus_crispatus_strain_NCK967_NODE_10_length_69720_cov_109.085294.fna	Lactobacillus_crispatus_strain_NCK969_NODE_10_length_66946_cov_101.989012.fna	Lactobacillus_crispatus_strain_NCK96_NODE_100_length_952_cov_25.672241.fna	Lactobacillus_crispatus_strain_NCK971_1.fna	Lactobacillus_crispatus_strain_NCK972_NODE_10_length_78915_cov_294.342214.fna	Lactobacillus_crispatus_strain_NCK973_NODE_10_length_75877_cov_105.161061.fna	Lactobacillus_crispatus_strain_NCK974_NODE_10_length_78137_cov_93.074908.fna	Lactobacillus_crispatus_strain_NCK977_NODE_100_length_6319_cov_172.729842.fna
Lactobacillus_crispatus_125-2-CHN_supercont1.30.fna	1.0	0.9928039456159823	0.9704401932989691	0.983424779834078	0.9731474267912773	0.9728497009735744	0.9860966666666667	0.9860635665137615	0.9714213577732518	0.9679786126005362	0.9728497009735744	0.9896357298850574	0.9883508995002777	0.9883109251101323	0.9869774317257408	0.9710224501607718	0.9710287634408602	0.9847113945578232	0.9733136131840797	0.9717096881091617	0.9735703143040412	0.97195428225318	0.9703285309278351	0.9705380528691167	0.970632261597938	0.9735569270166454	0.9891650385038506	0.9710250879478827	0.9732597477931902	0.9715063940759819	0.9734083076923077	0.9859519066820276	0.9844203075822604	0.9713456658446363	0.970529372599232	0.9877427692307693	0.9709204342273309	0.9713847204066811	0.9727460192307693	0.9735801499063088	0.9707789000000001	0.9736628114807566	0.9720457624918882	0.9707789000000001	0.9717464549578744	0.9739977198697071	0.9737954055807917	0.9737020912052116	0.9738082337317399
Lactobacillus_crispatus_214-1_contig00255.fna	0.9932688414955242	1.0	0.9667822180685359	0.9847164588235294	0.9713455616605616	0.9701111163416273	0.9878233746130031	0.9873811893583724	0.9715549967213114	0.96711027486911	0.9701111163416273	0.9900605659369994	0.9894728308823529	0.9898961904761906	0.9870967365591399	0.9702744347826088	0.9715487857559836	0.9860727991452993	0.9714208753799392	0.9700716258631513	0.9721264672897197	0.969473729792148	0.9692629788557214	0.9696170006222775	0.9697753960396038	0.9729281025015253	0.9891283191035218	0.9693683061480551	0.97183993385448	0.9704263613550816	0.9715559950708564	0.986917646137787	0.9862836170212766	0.9703906886403765	0.9681299005593537	0.9895842740286299	0.9686095953402819	0.9682222307692309	0.9710426806670784	0.9718545960832312	0.9683617154811713	0.9735148143486468	0.9706880880503146	0.9683617154811713	0.9704166458463462	0.9738246884833229	0.9732702751719826	0.9729800877742946	0.9736216313423249
Lactobacillus_crispatus_BIO6272_1.fna	0.9680920959902796	0.9640193907692308	1.0	0.9700712172158709	0.9769860352941175	0.9740242894224528	0.9702922748815166	0.9702043916913947	0.9729625194300519	0.9726431887755103	0.9740242894224528	0.9681918500604597	0.9691826784660768	0.9679688908981313	0.9736566	0.9723283162341584	0.9673910310486235	0.9715835043731779	0.977308588992974	0.9747813831089351	0.9765428104575165	0.9774878379988087	0.9733709469240048	0.9735768357487925	0.972795525543159	0.9826206670567583	0.9694182722832725	0.9719408159509203	0.9703292734790314	0.9716813073110286	0.9743434659433394	0.9709532098027497	0.9675686524822694	0.9733118524970965	0.9708635212957408	0.9691157575757576	0.9734430737217598	0.9719060796221325	0.973466706443914	0.9772727304756313	0.9780913795145059	0.9733672699757872	0.9724898369565219	0.9780913795145059	0.9730952472858866	0.9735673518742444	0.9735600544135429	0.9734658222490932	0.9737712113720643
Lactobacillus_crispatus_CTV-05_supercont1.1.fna	0.9764038415366147	0.9761476306818182	0.9680499067288476	1.0	0.968694891089109	0.968780890718563	0.9903917851662404	0.9882561624365482	0.9717613430544897	0.9682899470098412	0.968780890718563	0.9800399820574163	0.9831677173303421	0.9797090478811227	0.9961932739420937	0.9710371136827773	0.9634275173282923	0.9917289350649351	0.9689605362982342	0.9685324396782841	0.9715588090349074	0.9686611249259918	0.9678106241610738	0.9681653063973065	0.9643006271536873	0.9719379238985315	0.9827871544245227	0.9682521336934504	0.9656703706111834	0.969053756063756	0.9661591017964071	0.9952366783567135	0.9887529101283881	0.9694629871794872	0.9677430774410775	0.9806775230352305	0.9669595345653662	0.9605770583775588	0.9697945743944637	0.968557099538563	0.9667089687292084	0.9726531245650663	0.9695319196119196	0.9667089687292084	0.9688575983717774	0.9726489230769231	0.9713724965421853	0.9715304488950277	0.9715244908062236
Lactobacillus_crispatus_DSM_20584_=_JCM_1185_strain_DSM_20584_Scaffold1.fna	0.9724021603830043	0.9720143838136113	0.977425206216378	0.9724040793976728	1.0	0.9777278846153847	0.9721854501216545	0.9732198964677222	0.9789922129570238	0.9766561072988147	0.9777278846153847	0.9724830106851038	0.9718090410958905	0.9727995066185318	0.9745240135635018	0.9771994464285715	0.9704958255269319	0.9743617260108629	0.9999743146718147	0.9780450573325287	0.9783883078730905	0.9785470707656613	0.9779383154761907	0.9782135778175314	0.9793906085918853	0.9800627449822905	0.972446853188929	0.9756462104622873	0.9800955945303212	0.9789541559238797	0.9766479233038348	0.974252417177914	0.9744487975646879	0.9791826548165139	0.9760794614003591	0.9719329481834426	0.9792603848396503	0.9790297157964309	0.9798116834022446	0.9998868523002422	0.9800574897119343	0.980826353725015	0.9781057690005984	0.9800574897119343	0.9783849580335732	0.9815049304295222	0.9813752084592146	0.9802810326086956	0.9813690153846153
Lactobacillus_crispatus_EM-LC1_NODE_1.fna	0.9720038919288645	0.9716304646324551	0.9762149558723693	0.9708424087024088	0.9772896216568819	1.0	0.9723002076124568	0.9720700069252078	0.9788191684136966	0.9779017273954117	1.0	0.9734359847434121	0.973071273972603	0.9720773324213408	0.972673736111111	0.9783872262295081	0.9730652677376171	0.9736827636113026	0.977327059206246	0.9790999469143996	0.9799206736429038	0.9791934894459103	0.9774895359477125	0.9778279659908438	0.9786732255936674	0.979886250852079	0.9737087047353761	0.9764239946559784	0.9758288788075179	0.9772839442231076	0.9784627876397107	0.9720697653554174	0.9751808424599832	0.981569801916933	0.9779637128072446	0.9728748936170213	0.9801239008480104	0.980106688741722	0.9788748855461086	0.9776501696020874	0.9799335606557377	0.9790321222296844	0.9797081949934127	0.9799335606557377	0.9797654467240239	0.979487422818792	0.9794091543624159	0.9790669060402684	0.9799081755829905
Lactobacillus_crispatus_FB049-03_supercont1.1.fna	0.9840165490196079	0.9850011212938006	0.9711696120150187	0.9903793018259935	0.969456338899196	0.9713596568627451	1.0	0.9952310743405276	0.971848854961832	0.9692751523545706	0.9713596568627451	0.9862836006637169	0.9857347453222453	0.9884869587366276	0.9945717292437865	0.9710995817245818	0.9659196355085244	0.9939965600000003	0.9692607361963191	0.9679965741324921	0.9728119792342635	0.9695079789719627	0.9679271803069053	0.9680652112676056	0.9681656998100064	0.9734006937499998	0.9844330214639514	0.9673098713826366	0.9695777075588601	0.9699692649903289	0.9675486540880502	0.9937450100401607	0.9898766752743705	0.970874493554328	0.9683447006369426	0.9854569762641898	0.9690871318822023	0.9682788734455012	0.9717054099418981	0.96963875077688	0.9664595541795667	0.9735113765718069	0.9710274886141833	0.9664595541795667	0.9710874679487179	0.9741715063039152	0.9740203149606299	0.9737015737704917	0.9745378275401069
Lactobacillus_crispatus_FB077-07_supercont1.1.fna	0.9819484394023243	0.9826561497610196	0.9694635366605053	0.9904799732047159	0.9693802876376989	0.9680615760495528	0.9944046183206107	1.0	0.9719987043418331	0.9679160975609756	0.9680615760495528	0.9849611233480177	0.98436738501292	0.9880396940822468	0.9955569870801034	0.968562506361323	0.9613188337182448	0.9932134448818899	0.9694072760511883	0.9659440605296343	0.9699416441005805	0.969296052631579	0.9617294697903823	0.9617327311960543	0.9664172834890967	0.9717750526315792	0.9806422173675587	0.9664710449651678	0.9667337158469945	0.9672053383934218	0.9646255404570723	0.9935911243781094	0.9877429305912598	0.9680936889692587	0.9668523176242738	0.9820515716486903	0.9666234415990006	0.9668459603118357	0.9698366602809705	0.9699050952673633	0.966785287990196	0.971883867801047	0.964471740787802	0.966785287990196	0.9643315944758317	0.9722990229508197	0.9667321996185634	0.9664170775095299	0.9671793750000001
Lactobacillus_crispatus_isolate_Chicken_19_mag_104.fna	0.9720787694300518	0.9716712326043737	0.9749394140625002	0.9702536674090572	0.9782926272264633	0.9793739065673664	0.9721206122448979	0.9720616235917825	1.0	0.9828216865203763	0.9793739065673664	0.9710358777633289	0.970892525773196	0.9704892838709677	0.9725885325365206	0.9802926641883519	0.9706319189360355	0.9721986156888597	0.9782962793650793	0.9823359975816202	0.9757712531172071	0.9783361284170374	0.9835406570223028	0.9838497103198551	0.9836852383863081	0.9747485354838709	0.9711828092105261	0.9815503503380457	0.9781299752781212	0.9794555131414266	0.9745532256059665	0.9716287856668878	0.973817054574639	0.9790448335388409	0.9790154898336415	0.9702773126614989	0.9819500675260898	0.9819160444136017	0.9829503433476395	0.978548911521324	0.9798935477826358	0.9806812484848486	0.9835910736196319	0.9798935477826358	0.9841061896024464	0.9819318818514009	0.9819868126520682	0.9807129600484262	0.9823292888334373
Lactobacillus_crispatus_isolate_Chicken_1_mag_137.fna	0.969829315718157	0.9694693333333334	0.9765192219986587	0.970138712948518	0.9778065931213499	0.9793427465753425	0.9704311602209943	0.9713441855670105	0.9840160661049904	1.0	0.9793427465753425	0.9703737166324437	0.9701338866396761	0.9701579877216918	0.9722098328690808	0.9780201149425288	0.9716433970976254	0.9727500683527001	0.9778239546925565	0.9805307395701642	0.9770762858966177	0.9778823413996075	0.9804406167400883	0.9804477721837634	0.9813679962311558	0.97616368	0.9704757710760794	0.9791553650990098	0.9759126123234917	0.9803351526717556	0.9784794511805999	0.9712710235131395	0.9735881673640168	0.9785113049013368	0.9776883490863264	0.9699687550744248	0.9803858987341773	0.9806910560344828	0.9790668520859671	0.9778487759067358	0.9793131165486155	0.979519209039548	0.9811124423676014	0.9793131165486155	0.9811547744360902	0.98044270846395	0.9804039245283018	0.9795243949843261	0.9803166365397031
Lactobacillus_crispatus_isolate_MGYG-HGUT-02348.fna	0.9720038919288645	0.9716304646324551	0.9762149558723693	0.9708424087024088	0.9772896216568819	1.0	0.9723002076124568	0.9720700069252078	0.9788191684136966	0.9779017273954117	1.0	0.9734359847434121	0.973071273972603	0.9720773324213408	0.972673736111111	0.9783872262295081	0.9730652677376171	0.9736827636113026	0.977327059206246	0.9790999469143996	0.9799206736429038	0.9791934894459103	0.9774895359477125	0.9778279659908438	0.9786732255936674	0.979886250852079	0.9737087047353761	0.9764239946559784	0.9758288788075179	0.9772839442231076	0.9784627876397107	0.9720697653554174	0.9751808424599832	0.981569801916933	0.9779637128072446	0.9728748936170213	0.9801239008480104	0.980106688741722	0.9788748855461086	0.9776501696020874	0.9799335606557377	0.9790321222296844	0.9797081949934127	0.9799335606557377	0.9797654467240239	0.979487422818792	0.9794091543624159	0.9790669060402684	0.9799081755829905
Lactobacillus_crispatus_JV-V01_SCAFFOLD86.fna	0.9894766442199776	0.9895482872928176	0.9685832608695654	0.986421055900621	0.9723805481198214	0.9732026973232669	0.9858831358695652	0.985870188365651	0.9708827583892619	0.9677897931954637	0.9732026973232669	1.0	0.9980763650546023	0.9939589498432604	0.987554151480638	0.9707841826309068	0.9739762347931875	0.9860230434782608	0.9723933481575603	0.9700518193465726	0.9728439537869062	0.9723244117647059	0.9688705142857142	0.9688761738578682	0.9700769289340103	0.9751214958625081	0.9923533114035088	0.9693946508648302	0.9705299876695436	0.9716048463508321	0.9719267781908303	0.9873605307262568	0.9845342020905924	0.9713296069868996	0.9694953299492386	0.996888499491353	0.970103562340967	0.9703967482014387	0.9710230152671754	0.9725196426292279	0.971476505507956	0.9749265197666884	0.9718995299420478	0.971476505507956	0.970910121483376	0.9751194144437215	0.9747092108667529	0.9746269419354837	0.9749988992042439
Lactobacillus_crispatus_MV-1A-US_supercont2.1.fna	0.9881282577030812	0.9893353824521935	0.968793125794155	0.9845263399503723	0.972339868503444	0.9744023966363	0.9860706931757119	0.9849027208287895	0.9716330811554332	0.9684991904761904	0.9744023966363	0.99821807073955	1.0	0.993058735632184	0.9876503172804533	0.9716149451258876	0.9707457261904763	0.9845986633663367	0.9722808836341008	0.970892586544742	0.9726807295029051	0.9723384862932062	0.9701970720720721	0.9704946778350514	0.971882345360825	0.9747223488664986	0.9914751628664497	0.9701873363874346	0.9716925143586471	0.9723391461836998	0.9730431538948703	0.9863586963788301	0.9843159729729729	0.9717478976918278	0.9700346692357098	0.9951563859111793	0.9697093705844574	0.9700384164222874	0.9708220971867008	0.9723392495309569	0.9721024907063197	0.9753867127799737	0.9719431633986929	0.9721024907063197	0.9715796948051947	0.9752814775725596	0.9752191978961211	0.9749603022339026	0.9756194399460187
Lactobacillus_crispatus_MV-3A-US_supercont1.76.fna	0.9869833713355048	0.98830091684435	0.966295839051778	0.9829227771362586	0.9712239666872301	0.9713868287671232	0.9865574361542315	0.9870171421345473	0.9703037188971082	0.9673020376597177	0.9713868287671232	0.9925325026232948	0.9913445970603142	1.0	0.9891282992821645	0.9688105871091257	0.9690174676850764	0.98693208994709	0.9714047290640394	0.967967821336761	0.9711963700838168	0.9679626694411415	0.9675321346886913	0.9676656706929434	0.9691293176020409	0.9731624163568774	0.9882836957686127	0.9689545255003229	0.9691008199753391	0.9710928728923477	0.9692592768850433	0.9877385109801823	0.9868799602385687	0.9691615657492355	0.9682090543130991	0.9902799412628488	0.9683016456494327	0.9672075609756098	0.9700599873257286	0.9714506118665022	0.9688681650246305	0.9737331160365059	0.9702196955958547	0.9688681650246305	0.9698911369509042	0.9735830984996738	0.9735398180636777	0.9735003253090436	0.97355796812749
Lactobacillus_crispatus_SJ-3C-US_supercont1.1.fna	0.9868341738629823	0.9870974405436013	0.973908143219265	0.9955193253287593	0.9738570184361092	0.9733117192982456	0.99432242344245	0.9955885078534032	0.9724668074792244	0.9707331503088539	0.9733117192982456	0.988580485664131	0.9880372506887052	0.9896617501406867	1.0	0.9731884470435347	0.9704766008636644	0.9941487658898307	0.9742415214646467	0.9725335793598956	0.9739379488859763	0.9736597833935018	0.9712058762886598	0.9713417988394585	0.9733263171521037	0.9758757738471258	0.986855282373075	0.9718773464052288	0.9722552522068095	0.972586461739699	0.9737407378640777	0.9962864496124031	0.9915449285228047	0.9717130550401979	0.9701297467532466	0.9874405368013283	0.9717251513200259	0.9707769354838709	0.9729653726506805	0.9744952234993614	0.9721588735053491	0.9742791261498028	0.9719876586003925	0.9721588735053491	0.9724068506493505	0.9747301448321265	0.974815219960604	0.9745548655737705	0.9743871495956874
Lactobacillus_crispatus_ST1.fna	0.9717228380102042	0.9716419806451615	0.9733425210084035	0.9707827785817655	0.9761896341463415	0.9774469031830241	0.9712380270793038	0.9725901427644386	0.9805429574742267	0.9776550322997417	0.9774469031830241	0.9715159597924773	0.9715880303989868	0.9703343013522217	0.9738876651406148	1.0	0.9720708441158348	0.9727890512820513	0.9761763116250759	0.9783922142429684	0.9768796590909092	0.9763979829890644	0.9810304935370154	0.981187111764706	0.9814906753554502	0.9751250606253988	0.9732389670755328	0.979705544197234	0.9743786932849363	0.9769633598045205	0.9742939327217127	0.9717785658914729	0.97500168261563	0.9757637869822486	0.977181901619676	0.9702409496494582	0.9781822163120566	0.9778097985224985	0.9805516626213592	0.9764611185819071	0.9780142323901265	0.9787930638297873	0.980632127787824	0.9780142323901265	0.9807287194758786	0.9794913046116506	0.9795233030303032	0.9784671090909093	0.9791745994993744
Lactobacillus_crispatus_strain_1D	0.9717342282672975	0.9716125030084237	0.9690847583643125	0.9673322718052737	0.9698939461077843	0.9733088918737407	0.9676163260484348	0.9664859799291616	0.9709173726541553	0.9694866688741723	0.9733088918737407	0.9744775015576324	0.9708206432748538	0.9707976425631982	0.9705387360594796	0.9716375872627068	1.0	0.9680684735925711	0.9698839354066986	0.9730453598014889	0.9734763509411051	0.9670105791044776	0.970763161764706	0.9710408538083539	0.9698346917385942	0.9691648482972136	0.9710255302576393	0.9722478185208203	0.970701852074564	0.9695159549154666	0.9706726411657559	0.9677852599758162	0.9703273954512105	0.972693384253819	0.9695904447189624	0.9724169857312724	0.9726337423312883	0.9711769198606269	0.9738861870066788	0.9697617498496692	0.9712500000000001	0.9726539012032932	0.9723140489642182	0.9712500000000001	0.9716824659231722	0.9719399299363058	0.9720194095238097	0.9726857341772152	0.9718195290322581
Lactobacillus_crispatus_strain_AB70	0.977733085106383	0.9791615181866106	0.9699075439624855	0.9915117345319936	0.9701307719505008	0.9707219012675117	0.9932563860667635	0.9918341036614361	0.971203839835729	0.9694691036789297	0.9707219012675117	0.9808379394267172	0.9824156158134821	0.9832659939148073	0.9942293456980938	0.9706832951807229	0.9637798353457738	1.0	0.9700253563084112	0.9683838502994013	0.972267898903776	0.9701242960088692	0.9691403192771086	0.9693078502415459	0.967648853267571	0.9736104907241173	0.983853350923483	0.9692471179302046	0.9671816725352114	0.9697464268292683	0.9673081212841855	0.9924006231884058	0.9888023818646233	0.9701854540196645	0.9692061301989152	0.9840141636828645	0.9689573633049818	0.9638752258934592	0.9705847033374535	0.9701429129662523	0.9683306646884273	0.9735222013758601	0.9713521760694359	0.9683306646884273	0.9706689203860072	0.9736429912390491	0.9729913931888544	0.9731205586592178	0.973425487571702
Lactobacillus_crispatus_strain_ATCC_33820_contig_1.fna	0.9728172370012094	0.9721114065391733	0.9779832912912914	0.9726764840499306	0.9998311417513306	0.9776629922279791	0.9727360233558696	0.973557974137931	0.9790027495170637	0.9765365554156172	0.9776629922279791	0.973658459099556	0.9725573353293414	0.9740042459115688	0.9744564059590316	0.9774111750599521	0.970882948793408	0.9749077865853658	1.0	0.9781276577669903	0.9784722519310755	0.978787491309386	0.9777839784301978	0.9779450809838034	0.9793641362821279	0.9802199109792286	0.9735862273276905	0.975414010989011	0.9797672624028692	0.9794221026592456	0.976792272456871	0.9747196896337679	0.9743662604722012	0.9793848329493088	0.9767060373944512	0.9729924610778444	0.9793577523474178	0.9790908970099668	0.9796979763313608	0.999893047711782	0.9804788011869436	0.9801892204628503	0.9776119277108433	0.9804788011869436	0.978405742753623	0.9812318004866181	0.9809094909090911	0.9797459319975714	0.9810215442092154
Lactobacillus_crispatus_strain_B4	0.9715889204912733	0.9713206274509802	0.9759840923877684	0.9701548110465116	0.9766504782608696	0.9789413311036789	0.970776141935484	0.9719331643924626	0.9817763358778626	0.9785284556962025	0.9789413311036789	0.9701941857423152	0.9703705473277527	0.9692983107672469	0.972800843137255	0.9777099640933572	0.9729024168236032	0.9718966325224072	0.9766719814241487	1.0	0.9785662893462468	0.9756851709136111	0.9796762407301768	0.980152356979405	0.9816008009422852	0.9763715906210392	0.9720700908500973	0.9802057286135694	0.9777014680589681	0.9790876202069387	0.9753195547309832	0.9719909551656922	0.972613231511254	0.9807757926461724	0.9780495303210462	0.9694645793192037	0.9819159250446164	0.981657995991984	0.9815629793689322	0.9767069446172992	0.977327472118959	0.9805806135693215	0.9826631428571428	0.977327472118959	0.9830255839628125	0.9815933510953225	0.9823466154754874	0.981142328042328	0.9823827162734422
Lactobacillus_crispatus_strain_BC5_scaffold1.1.fna	0.9730588678051865	0.9723943899289864	0.9751124534161492	0.9723683915574965	0.9762622905364677	0.979164184818482	0.9727557060333761	0.9730833007812498	0.9763231979030144	0.9737043459119498	0.979164184818482	0.9728807826649418	0.9732020796460177	0.9709756978967495	0.9742683932070543	0.9758997634535778	0.9721296181818181	0.974172731333759	0.9762271076368009	0.9787098977751053	1.0	0.9784601427684669	0.9765546746987953	0.9765270843373494	0.9776901449275363	0.9771379348494162	0.9729438630490959	0.9741955623100303	0.9774279013079668	0.975881459227468	0.9788307113462669	0.9728617187499999	0.9752964541832669	0.9798148463356975	0.9748383323335332	0.9723986569064289	0.9782692543352601	0.9785206144890041	0.9782544813027744	0.9768835653753027	0.9784568509615384	0.9748211596842745	0.9763772953305032	0.9784568509615384	0.9772116069295101	0.9756393946731236	0.9757607393939394	0.9748085696969696	0.9754594537554313
Lactobacillus_crispatus_strain_C037_C037_Contig_1.fna	0.9715785349940689	0.970777134292566	0.9773787181082765	0.9705322437137333	0.9771631873905429	0.9786856470588233	0.970829900058789	0.9720373798358733	0.9778483235867446	0.9749153777208708	0.9786856470588233	0.9731771760391199	0.9733431130434781	0.9704392903995229	0.9723907066508314	0.9765135361445783	0.9673395853080569	0.971559941280094	0.9775058357600469	0.9765148610253244	0.9777087454545454	1.0	0.976158012195122	0.9765565506715507	0.9778842127659576	0.9755777368738684	0.9717744156626508	0.9752466184789442	0.9743083040581466	0.9761235	0.974349773700306	0.9723736879018117	0.9712193731563423	0.9754474738675959	0.9753411629315566	0.9701796298438404	0.9778932913669067	0.9769559131025121	0.9786451997578691	0.977827163828538	0.9926255633423182	0.9757038080301128	0.9755285696517413	0.9926255633423182	0.9761724937810946	0.976948160703076	0.9769593299937382	0.9756110043942247	0.9772117210492641
Lactobacillus_crispatus_strain_C25	0.971060083870968	0.9702144885993486	0.9741625398851309	0.9694309717186366	0.9775065273509529	0.9768378731836197	0.9668847361729179	0.9628311557788944	0.9844474283895608	0.9785805306380292	0.9768378731836197	0.9701312361743657	0.9702708343949046	0.9683221286173634	0.9708193411611221	0.9780451596053397	0.9703289809699202	0.9705219729206962	0.9752691555285542	0.9812324871060172	0.9772261711165048	0.975271457440294	1.0	0.9998646136962248	0.9837967451205512	0.9742896261089987	0.9680109312780991	0.9805084560989983	0.9756864620938628	0.9790552564876284	0.9759396918429003	0.9692294709677419	0.9712309726688103	0.9786202034709756	0.9761062603550295	0.9692422407170292	0.9788189321533923	0.9806054637096775	0.9815215903614459	0.9774580307692307	0.9785939451219513	0.9815910432720806	0.9836510832879696	0.9785939451219513	0.9828652473684212	0.9829035646500595	0.9827805552531301	0.981900440696409	0.9831775459098497
Lactobacillus_crispatus_strain_C25_C25-b_Contig_001.fna	0.9695014833438088	0.9687840038314177	0.9737657590966123	0.9694596881644223	0.9765396144578314	0.977876781310837	0.968002434292866	0.9643299384615384	0.9839307506203473	0.9769074177529485	0.977876781310837	0.9686469710327458	0.96965462585034	0.9679363385579938	0.9704022851686823	0.978344204221335	0.9711799519807924	0.9700251442910915	0.9760700719424462	0.9808475616591928	0.9767898287064383	0.9762182338758286	0.9999315656996589	1.0	0.9835324578177728	0.9733230644152596	0.9688017091361094	0.9806672263610314	0.9753394284030644	0.9785597357604228	0.9750723992994746	0.9689022613065327	0.9707295230648946	0.9779258628704244	0.9760232371609927	0.9684460606060608	0.9808598489250437	0.9801348964595861	0.9818226127709432	0.9769319975786926	0.9789886766467067	0.9817236784268364	0.9838597386666666	0.9789886766467067	0.9847053484770264	0.9827401851851854	0.9829606839872748	0.9820130249867093	0.9829379081081081
Lactobacillus_crispatus_strain_CG-12_P-12_1.fna	0.9720900318877551	0.9707926726920593	0.9750319787765293	0.9713934532374101	0.9787542848410757	0.9793091235059762	0.970911275510204	0.9722528125000003	0.9836994826498423	0.9802763992537314	0.9793091235059762	0.9710280845611787	0.9718676148521083	0.9702152795425668	0.9736500257898131	0.9806723943661971	0.9715193993808048	0.9725685069885641	0.9787037545787546	0.9823348648648649	0.9796116646489105	0.9787131776275355	0.9849557521613833	0.9853723312175419	1.0	0.9735770961775587	0.971477859445519	0.9805687604290821	0.9777544410692588	0.981439611178615	0.9738653901560623	0.9725000643915004	0.9742151491365778	0.9795022960725076	0.9786061439438267	0.9703111652944902	0.9821014000000001	0.9818200199203188	0.9823391314693634	0.9791280698529413	0.9806037823211063	0.9812123390431188	0.9841041431924885	0.9806037823211063	0.9847154640980738	0.9822941027154662	0.9821879186320754	0.9812012131919905	0.9826094695599757
Lactobacillus_crispatus_strain_CIP_104459_1.fna	0.9728278633004926	0.9718568850432634	0.9836926252983292	0.9722687739726028	0.9794110787172012	0.9789608082832331	0.9729547266099635	0.9727186303030303	0.9741017585301838	0.9744067614738202	0.9789608082832331	0.97446916875	0.9741036610373943	0.9738367510548522	0.9756033866011062	0.9743962871287128	0.9697199637023594	0.9747773260073261	0.9795397850087159	0.9769060283251233	0.9790403431667671	0.9763976106194692	0.9741227003699137	0.97413130702836	0.9731639099099098	1.0	0.9740709471094712	0.9735993568336426	0.9759686819830714	0.9773121665623044	0.9777673179611651	0.9748097310513449	0.9743353587115665	0.9765410093348892	0.9743773635235732	0.9743497165259348	0.9759279756838907	0.9760890192043894	0.975825617433414	0.9796027515997672	0.9785527922471229	0.9797831675874771	0.9757409512195122	0.9785527922471229	0.9763507116564416	0.9799405824647457	0.9798843734643734	0.9798638895705521	0.9802022633228841
Lactobacillus_crispatus_strain_CO3MRSI1	0.9849924098867148	0.9847103230849402	0.9701975274725275	0.9847585122089721	0.9708288139534885	0.9702724798387096	0.9868001480347117	0.9843003053830229	0.9731341383989146	0.9692077814569536	0.9702724798387096	0.9884674191838897	0.9897545794392524	0.9860452875318066	0.9876535252192983	0.9713292766726944	0.9681627845982144	0.9868115423901942	0.971096923519264	0.9702808199643496	0.9729965856622116	0.9712665131948343	0.9655717012448133	0.9663023154761905	0.9660722484848485	0.974320917266187	1.0	0.9688583363148481	0.9703400059276822	0.9698784707287935	0.9691442882352941	0.9869481163149769	0.9834980431754876	0.9686853383458648	0.9691211052937755	0.9910353154495778	0.9673570169082125	0.9623483187035788	0.9689342253521126	0.9712580411764704	0.968597922077922	0.9721903646477134	0.9713527311960544	0.968597922077922	0.9714299939540507	0.9723853927025355	0.9736348311847759	0.9739342286416718	0.973639416243655
Lactobacillus_crispatus_strain_DC21.1	0.9708811469072166	0.970619462295082	0.9724423146944084	0.9688565312046445	0.9734261210623842	0.9763064650537635	0.9687515888456549	0.9699933094928479	0.9806710485933503	0.977679412866958	0.9763064650537635	0.9690180349062704	0.9686697705544933	0.9678129065300896	0.9718679384816754	0.9784326397146255	0.9712243726937269	0.9718062635956493	0.9733017498459644	0.9800356623681125	0.9749814918132199	0.9743262758620689	0.9799051843183151	0.9800784133489462	0.979271864608076	0.9729201893939393	0.9707675644329896	1.0	0.973681530487805	0.9779556774984671	0.9719874709124311	0.9696015659519168	0.9738554862236629	0.9760391097560975	0.975909850835322	0.9683383088704532	0.9778747041062801	0.9768689645776567	0.9795909280885066	0.9734025000000002	0.9737139363693075	0.9797509412470023	0.9807216676522768	0.9737139363693075	0.979562737397421	0.9805546236559138	0.9805918637992831	0.9798496716417912	0.980729932224276
Lactobacillus_crispatus_strain_DISK12_DIsk12_contig_1.fna	0.9478647857540345	0.9481211988636364	0.9483450476190476	0.9449977896725439	0.9539554986225897	0.9506283128295254	0.9464544829513695	0.9462699776411403	0.9537361181923523	0.9485874928936895	0.9506283128295254	0.9474393555681176	0.9475371147356582	0.9465029513694804	0.948136045325779	0.9495559633027523	0.9462817036235803	0.9482156516853932	0.9539731978021979	0.9535162534435263	0.9542769709989258	0.9474889381499726	0.9519112006489995	0.95199341991342	0.9520221677559915	0.950693131652661	0.9470004920814481	0.9504595654565456	1.0	0.9540098007747648	0.9521159280500523	0.9476096894409937	0.9489396657381616	0.9647506699507389	0.9524505163043478	0.9467309014557672	0.9547664027267959	0.9545004778761063	0.9553165569347006	0.9539197685950415	0.9526896475539189	0.9536177045579352	0.9542367448200655	0.9526896475539189	0.953233422489083	0.9544623830489819	0.954484098901099	0.9536387185104053	0.9547319551820728
Lactobacillus_crispatus_strain_DSM_108970_seq1.fna	0.971895575679172	0.9711015089344807	0.9731321559633028	0.9706220294117647	0.9786373506988564	0.977493153638814	0.9711808469055376	0.9713768909209667	0.9800797800776196	0.979269556681444	0.977493153638814	0.9714262845849801	0.9716868373879642	0.9711513710201429	0.9725652859960552	0.9774537155119559	0.9709279760403532	0.9722135282776349	0.9786194736842105	0.9791495970695973	0.9772523935842072	0.9763050541056653	0.9797840470446322	0.9800905431502718	0.9810543014032946	0.9776467272727273	0.9717150776196637	0.9791037546699878	0.9784425185643564	1.0	0.9793247855811064	0.9714338188976378	0.972727996781979	0.9780840558591378	0.9775145224892174	0.9713939468567726	0.9809033333333333	0.9809499519890261	0.9802414597629445	0.9786990458015267	0.9777360037523454	0.9825953946550652	0.981362486221678	0.9777360037523454	0.9809099634591962	0.9838713238036049	0.9838922339763536	0.982657171215881	0.9839226628716002
Lactobacillus_crispatus_strain_DSM_29598_127.fna	0.9693303456790123	0.9682386840471757	0.974090422622747	0.966914306620209	0.9742035888294713	0.9773272511239562	0.9676193524740379	0.967553970223325	0.97418	0.97465841740227	0.9773272511239562	0.9701676775787523	0.970475771567436	0.9684384009691095	0.9705781388012619	0.9735230921052632	0.9694751730310261	0.9683571025168816	0.9743755838767044	0.9746309183673469	0.9790612176909822	0.970935545509343	0.9748241375291374	0.9750238017492712	0.9714031714452896	0.9758678096400245	0.9694278383343539	0.970885360387644	0.9742977604456825	0.9765583990442055	1.0	0.9692697562499999	0.9720622727272726	0.9763868553092182	0.9705838384433961	0.968956103975535	0.9765360849598164	0.9756053298835705	0.9761495620875826	0.9746147111375819	0.9758190023201856	0.9765711117824774	0.9739946966966966	0.9758190023201856	0.9740561529342027	0.9770144048338368	0.9769319566526189	0.9763005857487923	0.9770033888888889
Lactobacillus_crispatus_strain_FDAARGOS_743	0.975810363349131	0.9776720393740536	0.969255936564931	0.994684762611276	0.9702173030477285	0.9673235511551156	0.9924368489948574	0.9912053404850747	0.9725888934147999	0.9684811631016044	0.9673235511551156	0.9819971288743883	0.9832019002493767	0.9824410125944583	0.9948143243243245	0.9704508887545344	0.9640653022739878	0.9920519624413145	0.9704663340935006	0.9693879455298995	0.97221152490887	0.970049128808124	0.9650874348341232	0.9657371607142856	0.9637766259914582	0.9728223577235773	0.9838315310763013	0.9676063154761906	0.9677139404553414	0.9683915992647059	0.9681441782058999	1.0	0.9878616270096464	0.9665202138435567	0.9667559520958086	0.9826296855983774	0.9656990303030303	0.9591176470588235	0.9671492782233189	0.9701754246100519	0.9677523389021481	0.9698839221741815	0.9671877241805813	0.9677523389021481	0.9672654834834836	0.9699751425030979	0.9694314417177915	0.9697218416206262	0.9694879417352756
Lactobacillus_crispatus_strain_Indica1_sctg_0001_0001.fna	0.9882608369098712	0.9891334480385412	0.9706558784284656	0.9930854117647058	0.9761500153727901	0.9775718918918918	0.9938659399477806	0.9938932834850457	0.9766684583333333	0.9735594006568146	0.9775718918918918	0.9894365482954546	0.9871712733333335	0.9909469041278298	0.9950586169491525	0.9758331529411765	0.9732566812545587	0.994592895250488	0.9762646584804299	0.9744838053797469	0.9770468839427663	0.9729373382899626	0.9746685861795075	0.9749843754972156	0.9762018267716535	0.9771521135175505	0.9869694532374103	0.9749774721780604	0.9770989062499998	0.9751362181528663	0.9777375078369906	0.9943205102717031	1.0	0.9762678452200305	0.9737678035143769	0.9885050443081119	0.9761049410840533	0.9758438695263628	0.9766553635652854	0.9763742174248266	0.9743581153846154	0.9775621917808219	0.9769547435897435	0.9743581153846154	0.9762769212410501	0.9778152491961416	0.9775989959839356	0.9774065192926046	0.978375761589404
Lactobacillus_crispatus_strain_Indica2_contig_1.fna	0.9709132230392158	0.9705975139491632	0.974227327586207	0.9696301296928329	0.9768653642773206	0.9792450831202046	0.9707606153846154	0.9706245738810547	0.9780870038412292	0.9747034321766562	0.9792450831202046	0.9721325	0.9706883823529411	0.9695154371921183	0.9713968427594779	0.9744774021352314	0.9716293657379963	0.9720186863106198	0.9768583059788981	0.9794649337349398	0.9788447576832151	0.9746397069167645	0.9777790322580647	0.9779506156604901	0.9781970727272729	0.9752644538322269	0.9698831449631449	0.9748556173594133	0.9880250925925927	0.976380157384988	0.9769039509862524	0.9705778092307692	0.9735429339477727	1.0	0.97618731735827	0.9695638339438338	0.9801245109321061	0.9800108576998049	0.9797005253837074	0.9769025573192239	0.9782888400702987	0.9769731367781155	0.9792234960341674	0.9782888400702987	0.9785775182038836	0.977955716026813	0.9778492996345921	0.9769564316109421	0.97814300124533
Lactobacillus_crispatus_strain_JCM_5810_JCM5810_Scaffold1.fna	0.9702697969543148	0.9694744879321593	0.9733056730769231	0.9698164804063862	0.9757242357274402	0.9777816721097322	0.9698604381443298	0.9698729480519481	0.9789321377978109	0.9754952163009406	0.9777816721097322	0.9700148030987734	0.9703333607075174	0.9687231659249842	0.971101528412802	0.9784108987417615	0.9707258410924893	0.9703971830985916	0.9757080342927128	0.9793264102564102	0.9757773386114497	0.9772310705445543	0.9776649940405245	0.9779101909307878	0.9786890582695703	0.9736521533546326	0.9712906218274112	0.9772071918220085	0.9774121749696234	0.9772612814224403	0.9754364990914597	0.970234001297017	0.9710888089528378	0.9769221898660453	1.0	0.9691919771137955	0.9781764866468844	0.9783256018829859	0.9808772179562906	0.9760692170160296	0.9776549786194259	0.978095892964522	0.9797623992890997	0.9776549786194259	0.9785340435550325	0.9793144564564565	0.9791524463007162	0.9782237642814191	0.9793240795107034
Lactobacillus_crispatus_strain_L49_flattened_line_0.fna	0.9748375485541648	0.975896060225847	0.9686326382153249	0.9847177547419498	0.9614931069364162	0.9626983270575579	0.9867850722891565	0.9840307905460474	0.9680278150765607	0.9656317039586919	0.9626983270575579	0.982549230769231	0.9938570965220791	0.9819678758949881	0.9880635467349552	0.9663978394449951	0.9670945682960256	0.9879518024691357	0.9629075838926174	0.9688945857699806	0.9716061992989485	0.9700432192705988	0.9646345552825553	0.9652577389162562	0.9620024803149606	0.9703575771144278	0.9910251374292643	0.9666754080629302	0.967535437037037	0.9657617714570857	0.9624674556780066	0.9872879741558984	0.9762755401809473	0.965929212034384	0.9643743870014773	1.0	0.9663239287457296	0.9566989525909593	0.9648438369781314	0.9659924214596423	0.9678784704743465	0.9687312645422357	0.964665873586845	0.9678784704743465	0.966544672048436	0.9682929444444445	0.9688120390781564	0.9688567367367368	0.9683653411405294
Lactobacillus_crispatus_strain_NCK1350_NODE_102_length_496_cov_930.404.fna	0.970244526984127	0.9694862378797673	0.9747665181932246	0.9704171834061136	0.9778946093276802	0.9797079602649007	0.9700713551701992	0.970649633911368	0.9799564144945961	0.9773260839598998	0.9797079602649007	0.9694146615087041	0.9698538987341772	0.9695267665816326	0.9719915220207253	0.9785062589073634	0.9725595064774831	0.9722623360916613	0.9779946895720314	0.9814936726190477	0.9790115746658918	0.9783015843997561	0.9801709112426036	0.9807857354685647	0.9802755751173708	0.9749956835443038	0.9697974822923374	0.9780380048959608	0.979211036088475	0.9797984268292683	0.9789204404761906	0.9713203679793416	0.9725725775656323	0.9811720566146739	0.9780802201070792	0.9690737022900764	1.0	0.999355684624018	0.9835546887966805	0.9783151786795883	0.9806845307830245	0.9776722677925211	0.9813207913669064	0.9806845307830245	0.9803712323943663	0.9788219746376811	0.9786413156306578	0.9775567509025269	0.9786223275862069
Lactobacillus_crispatus_strain_NCK1351_AB1.232472.fna	0.9707862149532711	0.9696265085951393	0.9741782400461628	0.9686918882978723	0.9781314103982299	0.9798366363636365	0.9695252442613302	0.9696421864009379	0.9802683061699651	0.97819221646517	0.9798366363636365	0.9695353991720876	0.9696530630105018	0.9689655154338965	0.9707448281990521	0.9772926117775355	0.9722342075578116	0.9713529866356768	0.9781981025923883	0.9807140413943356	0.9793151368760065	0.9768814110429448	0.9798949972722314	0.9799067048554282	0.9807287513572205	0.9744911232718895	0.9689139929328623	0.9779355948372616	0.979113342289092	0.9788953455964325	0.9789058196721313	0.969558713692946	0.9716690561959652	0.9821534444444444	0.9775227723311548	0.9691411390186916	0.9995854897494306	1.0	0.9831048186247969	0.9784827423822715	0.9798113534246576	0.9780310680686222	0.9815394481236203	0.9798113534246576	0.9804601298701299	0.9790120976692563	0.9789807448582546	0.9776430331491713	0.9786788600451469
Lactobacillus_crispatus_strain_NCK2487_NODE_100_length_399_cov_103.735465.fna	0.9731715505335845	0.9729217710997442	0.9765638843494658	0.9726634838709679	0.980175666063894	0.9790384957488556	0.9728825667090217	0.9731950926517573	0.9832194567277323	0.9771554143646412	0.9790384957488556	0.971904823604875	0.972204405063291	0.971073834491472	0.974234299485861	0.9806609727164888	0.9742038625592417	0.9737190451941438	0.9800762665066027	0.9815607180694527	0.980356642771804	0.9808785818624468	0.9817338679245283	0.9819177522123894	0.9812607176470587	0.9754117556783303	0.972411897208122	0.9800278864734301	0.9811258200118413	0.9795079056950399	0.97866411407767	0.9733329865985961	0.9736944392523366	0.9818753302162478	0.9813320197330236	0.9714687531645569	0.9842578679026651	0.9830080526315789	1.0	0.9803828081779918	0.9822267004169148	0.9808335002981516	0.9843115460910152	0.9822267004169148	0.9826054262198707	0.9815864234875445	0.9816536439169141	0.9808928767123287	0.9818521762917936
Lactobacillus_crispatus_strain_NCK2488_NODE_100_length_3588_cov_12.562978.fna	0.9719248844101956	0.9708760255629945	0.9770368798105387	0.971634340770791	0.9994178451178453	0.977234076433121	0.9719549939467312	0.972147495462795	0.9783588493324858	0.975193445065177	0.977234076433121	0.9728465667915106	0.9717143455188678	0.9728812983919001	0.9734401097560976	0.9767509192692987	0.9697532252460915	0.9740093552238805	0.9995858962037482	0.9771405026929983	0.9775198014018693	0.9784322763761466	0.9776223964497041	0.9777886374407584	0.9782257667258734	0.9798054518779342	0.9720515836298933	0.9752171272727275	0.9794273578199052	0.977856462006079	0.9757682425307558	0.9734328709872805	0.9736417846385542	0.9788934132420092	0.9751418483412323	0.9718448466981133	0.9783257432041643	0.9782324039087947	0.9782969760653824	1.0	0.9791656585081584	0.9799222295673077	0.9771363052445493	0.9791656585081584	0.9779960913404508	0.98077277245509	0.9806583053892215	0.9797546255242662	0.9808124587155963
Lactobacillus_crispatus_strain_NCK953_NODE_100_length_952_cov_25.672241.fna	0.9695231790865385	0.969004681114551	0.9776168590522478	0.9694964989802856	0.9793213526284702	0.9785519794344475	0.9699173195876291	0.9700036352583586	0.9798114961636827	0.9757734577114429	0.9785519794344475	0.9710997398669088	0.9717930238095238	0.9693015944645008	0.9710822154595252	0.9780485414235706	0.9715766141732283	0.9713509292565946	0.9795587580929959	0.9782330036188179	0.9785083294392523	0.9928887737843554	0.9782975298329356	0.9784806626865671	0.980144819633353	0.9776111616472035	0.9711703219927097	0.9748797908979089	0.9772534310344828	0.976559593199757	0.9768979344073648	0.9713344566544566	0.9701311439393939	0.9782923081328752	0.975801316872428	0.9707898509242695	0.9796075028901734	0.9786045430809401	0.9811181180596142	0.9799454792899408	1.0	0.9778138596491228	0.9783585396634614	0.9998984034833092	0.9782575392038599	0.9786322524154589	0.9788109909365558	0.9777393886198549	0.9787246584615386
Lactobacillus_crispatus_strain_NCK967_NODE_10_length_69720_cov_109.085294.fna	0.9746033677419356	0.9739169843342039	0.9744926225334181	0.9735707772020726	0.980556259305211	0.97874473017988	0.9739939803278688	0.973940229960578	0.9819509993714644	0.979077204234122	0.97874473017988	0.9756935845347314	0.9758138924870465	0.9749895751633987	0.9751472057856674	0.9782978776978418	0.973632114537445	0.9742230858618465	0.9808219256965945	0.9813686434782609	0.9765226504559271	0.9766706431273643	0.9819023584354933	0.9821181589713618	0.9814658411764705	0.9794183437110833	0.9748981735751296	0.9804721108490567	0.9785929297820825	0.9827416666666667	0.9789366441717792	0.9740145800524935	0.9746380304243395	0.9782252352231605	0.9784810807600951	0.9752347320852164	0.979018137724551	0.9787797188755021	0.9809146010797841	0.9806987344913151	0.9790035754189945	1.0	0.9864581416430597	0.9790035754189945	0.987254515235457	0.9976664300736068	0.9975402635740643	0.9998834834992141	0.9974443417517463
Lactobacillus_crispatus_strain_NCK969_NODE_10_length_66946_cov_101.989012.fna	0.9709669974554708	0.9713146511627908	0.9727552035065747	0.9702766258992805	0.9771152596212583	0.9786807616546291	0.9711905727155729	0.9654543734177216	0.9821753472222223	0.979235270602706	0.9786807616546291	0.9706478848641656	0.9707703007037748	0.9698728125	0.9717411448900388	0.9801166409495548	0.9706680135301353	0.971563326959847	0.9772779451219512	0.9817391774383079	0.9756662681159419	0.9760144299065421	0.9832521620171675	0.9832639174705253	0.9816108518086348	0.9748699072356215	0.9715243040410522	0.9807116647127785	0.9777965006002401	0.9806433716707023	0.9761748813146683	0.9710150322580644	0.9736642709984152	0.9787244384384386	0.9790075145180022	0.9697529471674095	0.9806781120943953	0.9799070239680424	0.9837835190615838	0.977367714808044	0.9784338330286412	0.9853748002250984	1.0	0.9784338330286412	0.9970936491058481	0.9865367638810993	0.988199232736573	0.9867309346271707	0.9877952661795408
Lactobacillus_crispatus_strain_NCK96_NODE_100_length_952_cov_25.672241.fna	0.9695048526758868	0.9689854770755887	0.9776062796352584	0.9694757482993197	0.9793150118203311	0.9785519794344475	0.9698990655339804	0.9699853892944039	0.9799297376839412	0.9757658369632857	0.9785519794344475	0.971085260290557	0.9717762239428231	0.9692861107766406	0.971064604141291	0.9780357267950964	0.9716927212121212	0.9713337432513497	0.9795525795053003	0.9782457332528666	0.9785083294392523	0.9928850132205184	0.978341008955224	0.9785242771804064	0.9801330710059172	0.9776111616472035	0.9711527963525837	0.9748643323076924	0.9772460724554343	0.9765453523693803	0.9768846344271732	0.971316945632254	0.9701311439393939	0.978285570200573	0.975789994117647	0.9707753937947494	0.9795957085020243	0.9786045430809401	0.9811070760233918	0.9799394967436353	1.0	0.9778004297820823	0.9783455261575464	1.0	0.9782444176222089	0.9786193413897281	0.9787981801692867	0.9777259055118109	0.9787115578817734
Lactobacillus_crispatus_strain_NCK971_1.fna	0.9727774967989755	0.972495116883117	0.9741278807106599	0.9718399927953891	0.9779786937769563	0.9795611213720318	0.9726528415651059	0.9682228679722046	0.9823173617291799	0.9805038379396984	0.9795611213720318	0.9714228580686975	0.9721663386581471	0.9711151773049644	0.9732071447112265	0.9813036170212768	0.9726690210656753	0.9737052256834074	0.9780342865891	0.9836922832369943	0.9776258153477219	0.9768427215980023	0.9853628849185497	0.9855009736842105	0.9835370872093024	0.9765053029356651	0.9729614541960282	0.9808839751919669	0.9785609896782027	0.9816311589805825	0.976544206060606	0.9728084118786313	0.9741815020080323	0.9807329411764706	0.9777188772542177	0.9715921564885497	0.9803817144528963	0.9803182830315222	0.983098374325135	0.9783203829524397	0.979243725369458	0.9868819742007853	0.996662647777235	0.979243725369458	1.0	0.9880886089385476	0.9892530997442456	0.988489475308642	0.9894687513171759
Lactobacillus_crispatus_strain_NCK972_NODE_10_length_78915_cov_294.342214.fna	0.9745476588845654	0.9737968762278978	0.9747973531310524	0.9739036799410028	0.9810726105919004	0.9795791778074866	0.9743126605504588	0.9741019344262294	0.9822411320754717	0.9792004953560373	0.9795791778074866	0.9754414744429883	0.9753266213592232	0.9742297535667964	0.9748097434210528	0.9793016587112172	0.9732650254129606	0.9750108528645836	0.9811801865671642	0.9826186666666666	0.9770782327848874	0.9776241829652998	0.9833869982445874	0.9834354215456673	0.9824145636792453	0.9799919405815425	0.9742529112271541	0.9813685493460167	0.9796685514303103	0.9837862100737103	0.9790411274509805	0.9739952863726136	0.974635221238938	0.979214857662023	0.9798009549228944	0.9748932925257734	0.97986593993994	0.9798273119015047	0.981615880239521	0.9811087126865673	0.9799693618339529	0.9976250924458532	0.9884379249573622	0.9799693618339529	0.9896743008356547	1.0	0.9999748739495798	0.9975139366754618	0.9998736677454153
Lactobacillus_crispatus_strain_NCK973_NODE_10_length_75877_cov_105.161061.fna	0.9736307133676094	0.9733285676913014	0.9748297813504825	0.9726625258493353	0.9802451801242238	0.9787826017344897	0.973428773770492	0.9685691343669252	0.9824024811083122	0.9784580260707634	0.9787826017344897	0.974290510805501	0.9746889097988318	0.9731159505208332	0.9741979591836735	0.9790286834231001	0.9720306755050505	0.973905289525049	0.9803326456009914	0.9819808825248393	0.9766614007308161	0.9769036971608833	0.9834909828141783	0.9835685069817401	0.9818116274970623	0.9790166750788644	0.9740177083333333	0.980580597633136	0.9784556223436552	0.9834435116851168	0.9783014469650522	0.9736153157894737	0.9740793654618473	0.9785639757575757	0.9786858481613286	0.9734547477360931	0.9793659723889555	0.9787851689189188	0.9810011947431303	0.9803797146401985	0.9786123405572754	0.9969002639915522	0.9887727751937984	0.9786123405572754	0.9897236146415863	0.9992785466946483	1.0	0.9976702857142858	0.9996968968919585
Lactobacillus_crispatus_strain_NCK974_NODE_10_length_78137_cov_93.074908.fna	0.973777871927555	0.9734065598430346	0.974629403080873	0.9734928191881919	0.9800190105132963	0.9794441018766756	0.9738996337475476	0.9686338229634384	0.9810297293895532	0.9782005517668941	0.9794441018766756	0.9748588961892247	0.9753839169909208	0.9742511365120835	0.9751555797101449	0.9784135230677052	0.9733660302457467	0.9745672627501616	0.9801462962962965	0.9810284079023823	0.9768185992691839	0.9760512413358537	0.9826627703066165	0.9826540161290322	0.9805947803163444	0.9794887941919194	0.9739721539456663	0.9803195572609209	0.977883684848485	0.9827671876923078	0.9786538057422115	0.9739968552631579	0.974764955823293	0.9775883474576271	0.9785159391771021	0.974416448900388	0.9783226120741183	0.978028605442177	0.979916281437126	0.9803551977750309	0.9784774315920396	0.9996605285190999	0.9873732681420484	0.9784774315920396	0.988632568667345	0.9974527997886952	0.9976462736535662	1.0	0.9976911210317461
Lactobacillus_crispatus_strain_NCK977_NODE_100_length_6319_cov_172.729842.fna	0.9740272267845863	0.9732878297055058	0.975379799498747	0.9728950251979842	0.9802551515151515	0.9792038779527559	0.973909755940912	0.968861586901763	0.9817367835178352	0.9791474166161311	0.9792038779527559	0.9748171198453607	0.9748051201011378	0.9736945471938775	0.9742375997425997	0.9791512207943924	0.9725170835913314	0.9739292043284532	0.980342447001817	0.9820140568181818	0.9769429131985732	0.9771414436183397	0.9832316753381893	0.983235444617785	0.9816625431530496	0.9787777046153846	0.9742825951776651	0.9806272167912596	0.9790598218527317	0.983322468619247	0.9785120813397131	0.9735553970303421	0.9741544119968429	0.979299473372781	0.9790463763066204	0.9742546561514195	0.9794058465143528	0.9793061523309257	0.9815154667444574	0.9806310395136777	0.9789923147023087	0.997176115956901	0.9885793029087263	0.9789923147023087	0.9894324544110401	0.9995122063329929	0.9999531790556334	0.9977231423203382	1.0
Lactobacillus_crispatus_strain_NCK978_NODE_100_length_221_cov_1.132530.fna	0.9736524646983312	0.9736440598568641	0.9750557665169981	0.9737082930402933	0.9807555170278639	0.9790042799732084	0.9741320353403141	0.9693299037227213	0.9821698680075425	0.9792337251243781	0.9790042799732084	0.9748976026058632	0.9750175546975547	0.9743973944119557	0.974641117685733	0.9791177019748653	0.9730317947103274	0.9747322517845554	0.980777438271605	0.9823129625292741	0.9767402437538087	0.9776560214375788	0.9830140064274236	0.9830150348152117	0.9817127513227515	0.9796168047708725	0.973938779857973	0.9811669244391973	0.9788695154451849	0.9830767690417692	0.9789753898096991	0.9740125362318841	0.974418448	0.9787827465214761	0.9790103507728896	0.9747141066838048	0.9790935414165667	0.9789229817444219	0.9813711556886229	0.9808606860321386	0.9798250372208438	0.9970758637083995	0.9886049483471075	0.9798250372208438	0.9895002639593911	0.999492885624344	0.9993920634920634	0.9973946276595744	0.9993446324617662
Lactobacillus_crispatus_strain_NCK988_NODE_10_length_71565_cov_118.926891.fna	0.9731230264005152	0.9719609585492228	0.9743073888541015	0.971298914785142	0.9771257557436517	0.97940463060686	0.9724201038286826	0.9678377991042867	0.9823057320872275	0.9799646551724139	0.97940463060686	0.971575339869281	0.9720200128700127	0.9711671483870967	0.972989086757991	0.9808947777119146	0.971168053316801	0.9732210218508998	0.9773139456193353	0.983066480836237	0.9762813945172824	0.976154133833646	0.9844551461377872	0.9844482889932187	0.9825599596076168	0.9758638936959209	0.9727713333333334	0.979670678362573	0.9775731223628692	0.980659402173913	0.9754961241711873	0.9727105729166665	0.9743517768924304	0.9794311672683516	0.9768923242300988	0.9716959793814434	0.9798433429895714	0.9797462336814622	0.9829819201409278	0.977489842900302	0.9784954123396457	0.9868705592469544	0.997204680952381	0.9784954123396457	0.9995369202226344	0.9879110834715311	0.9888951409869084	0.9878309540636044	0.9888123227132579
Lactobacillus_crispatus_strain_PSS7772C_Scaffold0.fna	0.9874693099843178	0.9875482783882785	0.9705242822235798	0.9822479954049397	0.9704806320141759	0.9711106531678642	0.9839426815920398	0.9831737001514388	0.968929573520051	0.966388769132653	0.9711106531678642	0.9965366371245692	0.9980571408647141	0.9911353044719315	0.9866729173333334	0.9704338367844093	0.9688523948401572	0.9843124921793535	0.9707019137625517	0.9692455125844075	0.9715309407452657	0.9711690610859729	0.9675664467312349	0.9677502602905571	0.9698606610066706	0.9725613492537315	0.9896055158324822	0.9681602211302212	0.9695979976090854	0.9705099938987186	0.9696170717249555	0.9852519661733615	0.9830337532981531	0.9684660396039604	0.9680719744835966	0.9933871121281466	0.9684965124771757	0.9682353851444291	0.9696090672319807	0.9706285139135584	0.9705690411764706	0.9732937986411365	0.9699761248454882	0.9705690411764706	0.9696873921085082	0.9731275077303648	0.9730255295566502	0.9727950615763546	0.9732095901639346
Lactobacillus_crispatus_strain_RL02_RL02_1.fna	0.9848343104352385	0.9866064184397165	0.9683859093584463	0.9841307289927659	0.9697292944606416	0.971817134464752	0.9873128172464479	0.9850382020802378	0.9700964990202482	0.9680495654952078	0.971817134464752	0.991734314214464	0.9936230428571428	0.9899040488739818	0.9868003968668408	0.9701175014907573	0.9719998312710912	0.9878018268746854	0.9704322273781902	0.9696900897129187	0.971772399520096	0.9703181838316721	0.9684925580011897	0.9687538773079213	0.9680859332140728	0.9734872363847045	0.9905536918459231	0.9689566425557565	0.9695109166173863	0.9712612696493349	0.9702690711346269	0.9860910045662101	0.9842687182823682	0.9691458577165806	0.9693331826293873	0.997460939177102	0.9684737299226651	0.9665218712273643	0.9691912173396674	0.9703730534351146	0.9712496728971963	0.9742889202453989	0.9708936179361181	0.9712496728971963	0.9704016434202547	0.9743927886977888	0.9742617621951221	0.9742561439902379	0.9744313237139273
Lactobacillus_crispatus_strain_RL03_RL03_1.fna	0.9783116010498688	0.9781962580966617	0.9678695676586188	0.9896166995073893	0.9699657727272729	0.9672564133165829	0.992406128886886	0.9906438994800695	0.9701096056884292	0.9684575079668578	0.9672564133165829	0.9789370330237357	0.9830615977175464	0.9832868082127858	0.9937952364864866	0.9689547350029121	0.9615305992509363	0.9914920621856425	0.9700249349915209	0.9685809122401847	0.9716980618797432	0.9694596955380577	0.9678350451887294	0.96808562466773	0.9661168531468532	0.971374144295302	0.9830024152106888	0.9681814243845251	0.9676538942581013	0.9685915174866626	0.9655831497418244	0.9920117712691773	0.9848740083135392	0.9690530022075055	0.9653337273259216	0.9822589428975931	0.96756078962536	0.964187923076923	0.9673589895470383	0.9701840321654221	0.969093513818387	0.9695169521559361	0.9679118022938287	0.969093513818387	0.9681549434571892	0.97001351543943	0.9702261755146262	0.9700228054054053	0.9703699220923762
Lactobacillus_crispatus_strain_RL05_RL05_1.fna	0.9784127310924369	0.979568485933504	0.9730739130434783	0.9890827704081633	0.9695871119954521	0.9679879885057472	0.9920151558864588	0.9944584144222417	0.9708188678010469	0.9689109904153356	0.9679879885057472	0.9805046031746032	0.9848052186878729	0.9822450539215687	0.9932556027000965	0.9694927358490566	0.9652112004405287	0.9922577677296527	0.9703426659103801	0.9688596430661207	0.9720892239336495	0.9706262938951917	0.9655036579710147	0.9658119860627177	0.967618775147929	0.9718089419206442	0.9822391293147861	0.9669697112551562	0.968559735935706	0.9684848214285715	0.9664097492711371	0.992749299332698	0.985741235741445	0.9693065868596881	0.9659314786223278	0.983232032060349	0.9686715546464055	0.9664845317616241	0.967836908240795	0.970143663423011	0.9692746465222349	0.9693106171360095	0.9654112312312313	0.9692746465222349	0.9657932106824926	0.9695706302521009	0.9676363684834124	0.9672910124333924	0.9677446626139817
Lactobacillus_crispatus_strain_RL06_RL06_1.fna	0.9808004989154014	0.9817994659685862	0.9700835351787775	0.990825356585112	0.9710522393364929	0.9673434171502256	0.994415004725898	0.9972047066911092	0.9716644920844327	0.9691028072445019	0.9673434171502256	0.9820587859424922	0.9847754077922077	0.9851255438066467	0.9957035860349129	0.9693904724880383	0.9661615054378935	0.9945557058823529	0.9709793294117647	0.9687728869047619	0.9720530240963855	0.9716384960272418	0.9674734893364931	0.9677797327790976	0.9681464747774482	0.9738190262843489	0.9838468908015062	0.9686101552238806	0.9688338170163171	0.969075530624621	0.9668793978748523	0.9944880097799512	0.9883122015404365	0.970251983663944	0.9664273536439666	0.9834880197044337	0.9677330805687203	0.966105879598662	0.9688324673008323	0.9715550864639236	0.9705377111240537	0.9711053353658539	0.9692219158023185	0.9705377111240537	0.9688531629585089	0.971398456827924	0.9713622174969625	0.9709663730255165	0.9714749192546585
Lactobacillus_crispatus_strain_RL07_RL07_1.fna	0.9816349457111835	0.982044505723205	0.9706044637681162	0.9901072168118914	0.9723265865102638	0.9686666538707615	0.9945323205964586	0.9969250090991811	0.972171596365996	0.9700323518164435	0.9686666538707615	0.9831872459189047	0.9848138469440164	0.9857625948103792	0.9957684588701686	0.9707013321385901	0.9660982975113123	0.9948427683341428	0.9723533001755413	0.969601646017699	0.9727110250297974	0.9716851094890513	0.9685131179608774	0.9685182819905214	0.9690898048492018	0.9736214251781473	0.9842974720000001	0.9692284176085663	0.9704598374927451	0.9699977558348295	0.968644762741652	0.9949684973339799	0.9890371437740693	0.9711104357931436	0.9670363392857142	0.9834333431228585	0.9695052572442343	0.9682244745538665	0.9692493761035904	0.9729982585596223	0.9706850086555108	0.9713373293051359	0.9695355602409639	0.9706850086555108	0.9686623382789317	0.9715827344222625	0.9712972279013831	0.9709361824729892	0.9716525229638702
Lactobacillus_crispatus_strain_RL08_RL08_1.fna	0.9782860998439938	0.979480303183426	0.9712059014492752	0.988901614530777	0.9694407666098808	0.9666811352040817	0.9928403246456333	0.995643503072871	0.9711238899803537	0.9688249424552432	0.9666811352040817	0.9804737323575536	0.9828722832369943	0.9838424892086332	0.9940018922783604	0.9692594612196567	0.9641044721169464	0.9933574558960075	0.9698312832108537	0.9699723425544439	0.9714674925550922	0.970559274891775	0.968302187134503	0.9685081695906433	0.9682230409356726	0.971471377142857	0.9827005547073792	0.9691765741287656	0.9700412449334107	0.9688897926540284	0.9667731293706294	0.9925296600566573	0.9871743234932351	0.967646530726257	0.9674789810426541	0.982863567362429	0.9677878301337988	0.9654989693411611	0.969124938271605	0.970569828375286	0.9695078403216543	0.9711723729826658	0.9701697948098975	0.9695078403216543	0.9699255396541442	0.9713706418716256	0.9710220416666667	0.9712401131625968	0.971091778319123
Lactobacillus_crispatus_strain_RL09_RL09_1.fna	0.9843599627263047	0.9859983675564682	0.9686036785714286	0.9841550638534148	0.9698310676779462	0.9716794924192486	0.9872839358024692	0.9848513895781638	0.9698811280690113	0.9681054954367665	0.9716794924192486	0.9920511534552847	0.9932397950428979	0.9904797459697119	0.9865225301837272	0.9702330000000001	0.9713254607899258	0.9880357886754297	0.9703711699650757	0.9700337355271175	0.9727502937576499	0.9701584899328859	0.9677917103694874	0.9679821109123434	0.9678146747720365	0.9735593716656787	0.9902812078510319	0.9686418315018316	0.9691932277346085	0.9707084403669726	0.9697909177592372	0.9862381632653062	0.9842405847953216	0.9687100758017492	0.9686101870850935	0.9976581965734895	0.9679703874092009	0.9661819467213114	0.9692871652593487	0.9706436004714201	0.9705823167155425	0.9732050929368032	0.9696129220380603	0.9705823167155425	0.9696213487241798	0.9734397454996898	0.9729852221545953	0.9729768187347934	0.9730376529338327
Lactobacillus_crispatus_strain_RL10_RL10_1.fna	0.9845269255150554	0.9863937767584099	0.9679746162858817	0.9823612397147561	0.9697045655976676	0.9719765789473686	0.9865899424460431	0.9851269961427194	0.9702223661599472	0.9680616062176166	0.9719765789473686	0.9913357457457458	0.9926824100887436	0.9907644728132387	0.9863428474399164	0.9702713598074609	0.9701330495269893	0.987652184418146	0.9701661511627906	0.9702743799153054	0.9722573533007336	0.969282936596218	0.9693276793248946	0.9696423838261921	0.9684432731648616	0.9735857310628301	0.9905953603603603	0.9696656466302366	0.9697101784651992	0.9712865811965812	0.9695785587714117	0.9857565250379363	0.9844034517766497	0.9690322093695778	0.9693974608904934	0.9976193333333332	0.9688639855072464	0.9664661363636364	0.970331363088058	0.9702384213615023	0.9709133391812864	0.9747796051819866	0.9714765677179963	0.9709133391812864	0.9718981985294117	0.9749578086419755	0.9746796873083997	0.9747298835784315	0.9747414707730987
Lactobacillus_crispatus_strain_RL11_RL11_1.fna	0.9815529097909792	0.9815413344051446	0.972268766881973	0.9914990079155673	0.971751771019678	0.968104811932555	0.995495575095057	0.9984654284412033	0.9722683783783785	0.9702673329007138	0.968104811932555	0.9821507794981313	0.9852215728056823	0.9866897628657922	0.9959602575532442	0.9699868888888888	0.9681468896512293	0.995045469667319	0.9719636023738875	0.9700678922155689	0.9729127399756985	0.971713382352941	0.9683450208706025	0.9685528682170542	0.968123666866387	0.9730921548619449	0.9850594268880558	0.9697747415865386	0.9705868211143697	0.9694893935718617	0.9683426016746414	0.994645118577075	0.9893671015424166	0.9716852383755149	0.9671572546658639	0.9844421699544765	0.9693250149790293	0.967074986431479	0.9693212485065709	0.972499056716418	0.9707097904540162	0.9710430188679248	0.968706373559733	0.9707097904540162	0.9690588288288288	0.971310409035409	0.9707483030303031	0.9706978848484848	0.9706434909769756
Lactobacillus_crispatus_strain_RL13_RL13_1.fna	0.9771860951385261	0.97781018800813	0.9720627447651389	0.9913840230460922	0.9707282271944923	0.9667430634023854	0.9944373724954463	0.9980287888062965	0.9719724068018313	0.9698182597568777	0.9667430634023854	0.9787920267489711	0.984066351744186	0.9841370651117592	0.994698143060161	0.9686883928571429	0.9662443684500828	0.9946846243583761	0.9709003933865451	0.9687943159702347	0.9723979169104741	0.9711862147505425	0.9661254618015963	0.966476404109589	0.966442593876372	0.9713783937823834	0.9841110574948665	0.967473172413793	0.9693205649717515	0.9679364544392524	0.9663246743515851	0.9938246248230299	0.9861993916821851	0.9706190662139221	0.965231651216686	0.9835541396025206	0.9670840984544934	0.9634765534913516	0.967516013864818	0.9713638519375362	0.9701371396522714	0.969224393849793	0.9676366351271436	0.9701371396522714	0.9673336575422248	0.9693705281899111	0.9691576030624265	0.9691121424367275	0.9691348919567827
Lactobacillus_crispatus_strain_RL14_RL14_1.fna	0.980083998970664	0.97969899949975	0.9692314342403627	0.9880709376558603	0.9706442751563387	0.967917670886076	0.9905305236794172	0.9930604470687473	0.9711746287927695	0.9689589356277885	0.967917670886076	0.9799685988583292	0.9832905064500718	0.9828777587844255	0.99445284416826	0.9692244716870987	0.9623637288135594	0.9908188746569078	0.9709297275822928	0.9690746918604651	0.9714656907701351	0.9699228088701162	0.9633869858356939	0.9633867403628117	0.9674949389179756	0.9717216884593519	0.9823674002047085	0.9685405170387779	0.9679108816837315	0.9681614773396117	0.9650960789925587	0.9917400188946622	0.9859778787878789	0.9692302277777778	0.9664448113207548	0.9808403031716418	0.9671507430875577	0.9650769706840392	0.9685870791788855	0.9715905323411562	0.9700013992004568	0.9712349880668257	0.9646918240850059	0.9700013992004568	0.964875593023256	0.9714370310633215	0.9670267191142192	0.9667341991846243	0.9672034306134605
Lactobacillus_crispatus_strain_RL15_RL15_1.fna	0.9779475442247657	0.9793028657921292	0.9717469872537658	0.9879666532258066	0.9689912676853424	0.9680396148908856	0.992284255514706	0.9949593268807744	0.971209672774869	0.9692935419354839	0.9680396148908856	0.9812318489170629	0.9830439140926642	0.9838494348659004	0.9930765408504538	0.9695375816993463	0.964068226681128	0.9924854021385403	0.9693759119141727	0.9696634813499112	0.9714284021543985	0.9698206344902386	0.9672586160188457	0.9673953121319199	0.9687053038348082	0.971854620217019	0.9814753689567429	0.9693846424314662	0.9688018497109827	0.9693029676258994	0.9676208908554571	0.9925574231678488	0.9862440147329652	0.9672357206455204	0.9674956936936937	0.9823717934002869	0.9675195784543325	0.9649131963470321	0.96909547985782	0.9696556452529848	0.9693960681293302	0.9708305599036726	0.9688418275652703	0.9693960681293302	0.9688516306954437	0.971067620772947	0.9707265308568005	0.9704848621103118	0.9704995628078816
Lactobacillus_crispatus_strain_RL16_RL16_1.fna	0.9791117366511146	0.9789581306532664	0.9713369762174405	0.9889643841126194	0.9708280998298355	0.9668752786474641	0.9920884114701867	0.992349598138748	0.9716077076625885	0.9692399236641223	0.9668752786474641	0.9805627073552426	0.9843348681055156	0.9833013839500241	0.9937211393011011	0.9693620187793427	0.9632102525523912	0.9914083961397059	0.9712713028764806	0.9688948783314021	0.9720166745562131	0.9715370560253699	0.962080028409091	0.9624218419556566	0.967988972401644	0.9707414890016922	0.9832697758532859	0.9681643356643356	0.9695018885096701	0.9687712344949794	0.9662143146327359	0.9924622029121654	0.9866109938271604	0.9680436409116174	0.9661218112543962	0.9826206669820248	0.9678395838150289	0.9646064987080104	0.9678233391608393	0.9716887087599545	0.9706200227920229	0.9703793527315915	0.9634268208430914	0.9706200227920229	0.9634125477707006	0.9703151990493167	0.965834371362049	0.9657488074461895	0.9659974435196196
Lactobacillus_crispatus_strain_RL17_RL17_1.fna	0.9784895868200838	0.9793767831813577	0.9716876457010964	0.9882508228167594	0.9704815261044176	0.9676395419847328	0.992129802513465	0.995619582616179	0.9714916274509803	0.9692257023733162	0.9676395419847328	0.9799830564263323	0.9827133174904944	0.9846746983977381	0.9941861838970938	0.9696184456264776	0.9632688513150832	0.9929889365586491	0.970450793832096	0.9694719199057715	0.971948585017836	0.9707846576819408	0.9679323519061585	0.9682765962441314	0.968331195524146	0.972141129587156	0.9832616709379807	0.9692334854771786	0.9692958553386913	0.9693190784780025	0.9663723310023311	0.9931745506149482	0.987323031040779	0.968509449747333	0.9673877639383155	0.9826235448473284	0.9681369824561403	0.9658974458305974	0.9693763604240283	0.9711543580886586	0.9697393276353278	0.971625418422637	0.9699016798059431	0.9697393276353278	0.9695647223880598	0.9718357409638554	0.9713621201201201	0.9714028956834533	0.9712941042944786
Lactobacillus_crispatus_strain_RL19_RL19_1.fna	0.9775674275362319	0.9788679439719862	0.9726541069397042	0.9916321948769463	0.9710804743083002	0.9662686562500001	0.9934621464301957	0.9953480946065429	0.971376268852459	0.9692772453555413	0.9662686562500001	0.980154698919197	0.9838314306220097	0.9828771579452713	0.9941542345276873	0.9684192405797103	0.9641690365984932	0.9933772806215723	0.9715335874439462	0.9685736811926606	0.971850723453909	0.9714570748663102	0.9669852857142857	0.9671873226544623	0.9665091729323309	0.9720837139626908	0.9845041856925419	0.9684786144927536	0.9680346828992071	0.9678135263157895	0.9654376453655727	0.993302469823584	0.9868927278325125	0.968357015503876	0.965586899360093	0.9846297223551937	0.9665649253731344	0.9634775641025641	0.9685087972109239	0.9718427979568672	0.9706806734578382	0.9707609916864608	0.9690404827175209	0.9706806734578382	0.9691696359365826	0.9710885866983372	0.9709631625441695	0.9706837019515081	0.9707404397590362
Lactobacillus_crispatus_strain_RL20_RL20_1.fna	0.9794603246073298	0.9793284175599796	0.9709135916714864	0.9894657588145122	0.970042487135506	0.9667354036872219	0.992469318389753	0.9930727443105757	0.9708717286366602	0.9687020501285346	0.9667354036872219	0.9798530817610065	0.9832825303545412	0.9840143888070693	0.9929461338468946	0.9696969014925371	0.9635695742358078	0.9925795218198701	0.9703767273762094	0.9681859398939305	0.9704326634958382	0.9697073588924389	0.9659989227166276	0.9664624765258216	0.9675732210401893	0.970282587694077	0.9825997175141242	0.9680052731591449	0.9680371420356526	0.9672991104477612	0.9664214024749558	0.991261471286189	0.9866742298136645	0.9664162240896359	0.9662161947431301	0.9835353114437471	0.967261762295082	0.9645978221059516	0.9681240815121086	0.9702994266055046	0.9695438776687826	0.9695030500301386	0.9676500540216086	0.9695438776687826	0.9672672440476191	0.9698001326100061	0.9687295212447636	0.9686066028708135	0.9687056548347613
Lactobacillus_crispatus_strain_RL21_RL21_1.fna	0.9779255035971224	0.9782823118279569	0.9689463019079686	0.9903010707269155	0.969698441193022	0.9670835257603975	0.9928961328640563	0.9905677994902294	0.9711691693917593	0.9696565217391304	0.9670835257603975	0.9781075327291038	0.9834187074195053	0.9821714830119376	0.9938235956644677	0.9696241647597255	0.9629979989468141	0.9923774123989219	0.9699144376049245	0.968838924302789	0.972343059572007	0.9704416135770235	0.969306096537251	0.9695925511811023	0.9681655407750144	0.9722394198895029	0.9824520753768846	0.967675949512335	0.9680853815937149	0.9684196445221445	0.9655486719636777	0.9926454349816851	0.9856860339777387	0.9691738819026791	0.9663049769319493	0.9834610107627516	0.9670771753986332	0.9630085470625395	0.9695045842956119	0.9702041139954853	0.9695936877448237	0.9718632669789227	0.9700741303177168	0.9695936877448237	0.9703397926634769	0.9721136016451233	0.9724840450643778	0.9721869865951744	0.9724229823594268
Lactobacillus_crispatus_strain_RL23_RL23_1.fna	0.9796739577693557	0.9811979883536261	0.9728624576765909	0.9907804766893662	0.9715907479387516	0.9676744010249838	0.9944254337686569	0.9973577436119533	0.9722537862796834	0.9698765265200517	0.9676744010249838	0.981773228890069	0.9849308480565371	0.9860510192973777	0.9954284181908056	0.9698780356083088	0.9674014075749011	0.9947485797665371	0.9720610211267606	0.970304304322084	0.9724393345323741	0.9719165326633166	0.9636145211839815	0.9636433294663573	0.9691448183442525	0.9724027009456266	0.9846966398282341	0.9695351639833035	0.9704928787878787	0.9687413595706618	0.9683087352245862	0.9942982608695653	0.9873045372750643	0.9701901502890173	0.9672568260609683	0.9835227408143	0.9680955079271872	0.9664001897905758	0.9696912574139976	0.9725641686460808	0.970778511494253	0.9718885489721885	0.9648281439619275	0.970778511494253	0.9645610882352942	0.9721610593220339	0.9669558969804618	0.9668263002364067	0.9673665178032589
Lactobacillus_crispatus_strain_RL24_RL24_1.fna	0.9789833123028391	0.9800685794871795	0.9719521983758702	0.9910817065556713	0.970421713306682	0.9681361791237113	0.9931022134203168	0.9918407809013833	0.9710815430072225	0.9691469531751123	0.9681361791237113	0.9813374880763115	0.9832739618954567	0.9832857956777997	0.9933980879541109	0.9689330118343196	0.9646990441988951	0.9931768143261074	0.9706582252559729	0.9687240692894892	0.9716728673835126	0.9703737213114755	0.968301714440238	0.968450156841536	0.9672420515826495	0.9713781729667811	0.9836942086144267	0.9680131112433077	0.9693982356355194	0.9678171148126115	0.9662324911452186	0.9930779527938343	0.9859452071737786	0.9690273151308304	0.9668418311533888	0.9840495359062043	0.966851222091657	0.9642427290705338	0.9684249439528023	0.9716091407151097	0.9694603255282698	0.9707845614035088	0.9692811557788944	0.9694603255282698	0.9694972757475082	0.9709847518159805	0.9712683296337404	0.9713203438713257	0.9712188996029495
Lactobacillus_crispatus_strain_RL25_RL25_1.fna	0.9808642770419427	0.9816890534759358	0.9725305287896592	0.9903201097752222	0.9706327721594289	0.9670524677002585	0.9945887938288921	0.9974580668983494	0.9716088643954575	0.9693662720732504	0.9670524677002585	0.9823245331894227	0.9851249186164802	0.9863066231811342	0.9953948281016445	0.9691054997007779	0.9666220662100456	0.9947972922776149	0.9709400948991695	0.9687593424985059	0.971854701219512	0.9714431059751972	0.9625431385154882	0.962728712697484	0.967994709754638	0.9723094166666667	0.9844495383789589	0.9685134999999998	0.9691774443141852	0.9686451728320193	0.96704504784689	0.9943852300841168	0.9879927961165048	0.9700425160912814	0.9664022886473431	0.9835389531957724	0.9675741566985644	0.9652578666666667	0.9691329376498802	0.9713598380323936	0.9702460925600468	0.9706033353695785	0.964198428314337	0.9702460925600468	0.9635455483106107	0.9708500733944954	0.9661505692031157	0.9659426120741185	0.9659738066095471
Lactobacillus_crispatus_strain_RL26_RL26_1.fna	0.9796469218585006	0.9811159948453608	0.9725433782991203	0.9913982823040997	0.9706486272257324	0.968743226014166	0.9934172663551403	0.9956954270221418	0.9716435616438358	0.970166458064516	0.968743226014166	0.981839576046635	0.9840552644466211	0.9845166186693147	0.9944581939799332	0.9707651255980863	0.965483421633554	0.9934425082198216	0.9710129337899542	0.9702382505910164	0.972401583980873	0.9715567524644033	0.9688587049083384	0.9692529484902309	0.9682167256637167	0.9723552391930835	0.9839160810810811	0.9701677997601919	0.9706556297156124	0.9690853313432837	0.9680134590453742	0.9934339360687022	0.9876132040050063	0.9691114819004524	0.9676460971223023	0.9847606575073603	0.9688021365509124	0.966205670170828	0.9697247409172125	0.9717913965517241	0.9708052808338158	0.971698868038741	0.970031045592705	0.9708052808338158	0.9701196327513546	0.9718574651303818	0.9717217018708509	0.9715030481927711	0.972077925925926
Lactobacillus_crispatus_strain_RL27_RL27_1.fna	0.9746345755901556	0.9758769759615387	0.9686092576419215	0.990018506743738	0.9688680154781646	0.9668043803159173	0.9923608097518503	0.9900664547368421	0.9708567185473412	0.9691693083756344	0.9668043803159173	0.9752871806387228	0.9823514358030373	0.9808044990974729	0.9930694736842105	0.9696643177989895	0.9622907983411095	0.992342346442775	0.9692198683488755	0.968940261547023	0.9718568343697004	0.971174889118102	0.9683477054263567	0.9687667114788003	0.9656860766629087	0.9711359588299024	0.9824982811723796	0.9679413937677055	0.9686236464088398	0.9685555764840182	0.9662661354802887	0.9923220731707317	0.9838294259471871	0.970382939279957	0.9676651439864483	0.982695360587965	0.9682755412946429	0.9628456132665832	0.9688031941309255	0.9700507525083611	0.9691106294864716	0.9707582491389208	0.9696499361022366	0.9691106294864716	0.9696611146161935	0.9710341040462427	0.9714164659270997	0.9714067000527149	0.9717395976073954
Lactobacillus_crispatus_strain_RL28_RL28_1.fna	0.9787298543941758	0.9791374449564773	0.9726397211155379	0.9914703147208123	0.9709835277136257	0.9664424215809286	0.9947562764003673	0.9979622951541852	0.9711914462540716	0.9697729596412556	0.9664424215809286	0.9802073098810141	0.984243634587201	0.9846260769980508	0.9952196517175572	0.9689979320276498	0.9667628539944905	0.9949698774740812	0.9712311562678879	0.9693296601382488	0.9731017726737339	0.9717079173463838	0.9681014951121334	0.9681786831512363	0.9676156969346442	0.9717501958525345	0.9841482389289392	0.9691863520555878	0.9696258097395244	0.9681385856224429	0.967060908039329	0.9942869714285715	0.9867169230769229	0.9700725395927603	0.9668204125508426	0.9843654127992184	0.9675620332187859	0.9648779525032092	0.9688464127906976	0.9715433391203705	0.9700594792833147	0.9705720058997049	0.9693052725118484	0.9700594792833147	0.9691230460104834	0.9708022616933097	0.9704894597768643	0.9702918176470589	0.9706299939903846
Lactobacillus_crispatus_strain_RL29_RL29_1.fna	0.9778780901856764	0.9772030667345899	0.9717998264893002	0.9907430405752439	0.9709063667820068	0.9663258733205374	0.9928825369003691	0.9948784770889489	0.9717698680738786	0.9696239961013647	0.9663258733205374	0.9785418320209975	0.9828554280155642	0.9826378694158078	0.9944091658676893	0.9696401548540798	0.9633308405639913	0.9935111949976841	0.9715878595890413	0.9692930742255992	0.9727025518058023	0.9717963132137031	0.9667143782837129	0.9669133450292399	0.9664363517528224	0.9711855670696605	0.9833221351766512	0.968940011820331	0.9686149056603772	0.968379410011919	0.9663368979591836	0.9937712736742426	0.987196497811132	0.9680738914027149	0.9662982626865672	0.9836105479452054	0.9670001992966002	0.9634903957783642	0.9679645438388624	0.9716892675893887	0.9701471271676301	0.9693170644966849	0.9671555508729679	0.9701471271676301	0.967862	0.9696005772699939	0.9694636684619989	0.9693107301017355	0.9694387738755391
Lactobacillus_crispatus_strain_RL30_RL30_1.fna	0.9761044943820225	0.9771913346613548	0.9722385625	0.9893469177744953	0.9691736409395972	0.9667001622971284	0.9928689763075548	0.9946946495726496	0.9719553298153035	0.9697930057803469	0.9667001622971284	0.9772358569222853	0.9823424268177526	0.9812273641946149	0.9938619545032498	0.9697049653579677	0.9647706169527897	0.9937674829312699	0.9694510450250138	0.9698079618937645	0.9721793918128655	0.9709002490726022	0.9673225443110348	0.9678235014326647	0.9684228230500582	0.9720674284110052	0.9828417942345925	0.968327809248555	0.968550463800905	0.9682977940315973	0.9666083583815028	0.9927124792626728	0.9857904111245465	0.9687457607497244	0.9680236247086247	0.9833449650349649	0.9676686578341014	0.9635333613445378	0.968837084057971	0.9701021702367532	0.9693996062992126	0.971569798935541	0.9694238671411626	0.9693996062992126	0.9691341954359275	0.9716632898636633	0.9712594166175604	0.9710995344725986	0.9711227043269232
Lactobacillus_crispatus_strain_RL31_RL31_1.fna	0.9754602897813929	0.9758156433734939	0.9689518933623505	0.9899900523062292	0.9680094765840221	0.9663646072974644	0.9931965733041577	0.9943020203735146	0.9710695714285714	0.9692320573248406	0.9663646072974644	0.9758453326612905	0.9824170549242424	0.9801111756440282	0.9940740940525588	0.9692373026689381	0.9635000210859253	0.9930643611357586	0.9685788451012589	0.9700342873239437	0.9723044431753285	0.9695231573552024	0.9672452040245949	0.9676142721164616	0.9651216704416762	0.9699217381738174	0.9846117611640743	0.967996247868107	0.9699766292765004	0.9691270317002882	0.9657454011299434	0.9924332974910394	0.9844971826809014	0.9695151189189188	0.9660737393284008	0.9833251054078826	0.9682946972269382	0.9627591057934509	0.9675809178470256	0.9695013770127706	0.9694332981090099	0.9694192749419952	0.9676942172897196	0.9694332981090099	0.9684613206459056	0.969538210955711	0.9692633526346266	0.9694747161066049	0.9692590442477876
Lactobacillus_crispatus_strain_RL32_RL32_1.fna	0.9782249921424832	0.9780634584980237	0.9687353581500283	0.9896346259842521	0.9693587797956867	0.965526388888889	0.992566687668767	0.994345454943132	0.9703294640522876	0.9683760656793304	0.965526388888889	0.9782765737874097	0.9827730140982013	0.9816343645882912	0.9941800953743443	0.9693863433274544	0.962564354144241	0.992394262295082	0.9697328740824394	0.9688473705642817	0.9718696510940272	0.9693022967265047	0.9668218265895953	0.9671248176027795	0.9663761101347393	0.9696776370830977	0.9834648218895198	0.9684598824221046	0.9680385853379153	0.9686401957295375	0.9653001974448318	0.9923741662817551	0.9858480496668687	0.968347530657748	0.9650833705226074	0.982674647887324	0.9670484938704028	0.9635097909862834	0.9682301864801864	0.9705527340182651	0.9697754383954155	0.969889738251041	0.967846081242533	0.9697754383954155	0.9685364361702128	0.9700925642558278	0.9697972419928825	0.9697580011862396	0.9698409113001216
Lactobacillus_crispatus_strain_RL33_RL33_1.fna	0.9779146306966997	0.9763252259036145	0.9710908181818182	0.9914263155241938	0.968445941540191	0.965196897419761	0.9937460310218978	0.9923017577612594	0.9703330177514794	0.9682202827763496	0.965196897419761	0.9785428341133645	0.9838246673095468	0.982670282238443	0.9934409235074627	0.9684246503496504	0.9642175637547479	0.9932173354661791	0.9690990420168067	0.9675635422656699	0.9711816549707604	0.9704873372465315	0.9672298513800425	0.96733564293305	0.9649439756944446	0.969595647258338	0.9833456323006603	0.96727282887078	0.9678629920364051	0.9669610134739308	0.9663276399307559	0.9929750882079852	0.9855444151867728	0.9682975955678671	0.9648835943892459	0.9845059077669903	0.966268893982808	0.9613246953175112	0.9670382229965157	0.969402583380441	0.9681180686936937	0.9691193005334913	0.9679156615214995	0.9681180686936937	0.9680967717391303	0.9692903271861988	0.9697902076502734	0.9697583233205899	0.9700649496080628
Lactobacillus_crispatus_strain_UMB0040_ERR1203629.17957_1_41.1.fna	0.9727590864197532	0.9717389352428394	0.9788722564734896	0.9727235645604394	0.9798187089061567	0.9779512286465178	0.9731063329238331	0.9736812108174556	0.9793117558746736	0.9757756760204082	0.9779512286465178	0.9736652271313004	0.973838304981774	0.9719060135970332	0.9737786414392062	0.9768200481927712	0.9714310919185687	0.9735445571955719	0.9802857142857143	0.9775749101053935	0.978773909638554	0.9944886248682824	0.9764409538274604	0.9772134613040828	0.979730418181818	0.9778393846153847	0.9724214777708202	0.9751032744479495	0.9754200000000001	0.9762906741573033	0.9750988922335941	0.9733050092194223	0.9733633836858006	0.9779231935290593	0.9754420593579649	0.9732860832313341	0.979270984299517	0.9788429972565159	0.9788144647201946	0.980758539796529	0.994834430785676	0.9779560488415779	0.9779018266832918	0.994834430785676	0.9778858816199377	0.9785611069418387	0.9787389187499999	0.9776474625	0.9790401468710088
Lactobacillus_crispatus_strain_UMB0044_.16933_8_46.1.fna	0.9837583288263928	0.9840485848563969	0.9702467273795535	0.9888776479915434	0.9712163404507712	0.9714423263433816	0.9941433489242283	0.9950440663900416	0.9724328900592494	0.9696369433719433	0.9714423263433816	0.9874313460519344	0.9855353733602422	0.9882024231912786	0.9940949244712991	0.9723103504531723	0.9672722121896163	0.9930218926689027	0.9714390833826139	0.9692235051546392	0.9728108796579109	0.9710118257956448	0.9701723226197696	0.970371802184466	0.9706564688067836	0.9731085038898865	0.983386539083558	0.97004061462815	0.9705910346854792	0.9717783936235438	0.9702403479304138	0.9928239882410584	0.9899085205992509	0.9707826424870466	0.9697538570548367	0.9845654274353878	0.9710251653638002	0.969883824728261	0.9719920815581254	0.9712966212211025	0.9705996527369041	0.9742735634328359	0.9718505269683818	0.9705996527369041	0.9708987477092242	0.9742541366459628	0.9738983209876543	0.9737926744904262	0.9741504743833018
Lactobacillus_crispatus_strain_UMB0054_.21837_8_86.1.fna	0.9932319968304278	0.9913537434279707	0.968328597449909	0.9855458030480656	0.9726238787878788	0.9719048013245033	0.9881864051948054	0.9872393479422771	0.9720870542129326	0.9691299480519482	0.9719048013245033	0.9913945835543767	0.9908803162888771	0.9903859813084114	0.9882634047226799	0.9703546253071254	0.9728369741480611	0.9862671037076842	0.9731233212778782	0.9704484294478529	0.9726331608133089	0.9732114887478361	0.9701957098765434	0.970472983323039	0.9704019987812309	0.9744458590852905	0.9909166790254239	0.9711354856787048	0.9713033534015654	0.9723463563004348	0.9722723719512195	0.9870679893333335	0.9844671535836177	0.9711959503631961	0.9692852586731588	0.9911655771195098	0.9690765443425076	0.968234159722222	0.9713498773758431	0.9733889701401583	0.9728746587537093	0.9744908682073705	0.9715177196261684	0.9728746587537093	0.9716174167694205	0.9741151930261519	0.9743959491315135	0.9746388985687616	0.9743851684678958
Lactobacillus_crispatus_strain_UMB0085_.16933_8_53.1.fna	0.9706950087463558	0.969624245115453	0.977814033918837	0.9708988134517766	0.9773740161104718	0.9773780514469455	0.9702561082325849	0.9716204415137614	0.9771366560306319	0.9734000751408891	0.9773780514469455	0.9719288450029921	0.9727663879408419	0.969179178800233	0.9726037727006442	0.9757278965922445	0.9665868076477403	0.97177422299249	0.9775296569468267	0.9759375331724972	0.9770359691760522	0.999637561869844	0.9755906863905325	0.9757697868561279	0.9775671326591315	0.9759614573459716	0.9720472711163615	0.9740031737262126	0.9734069893111641	0.9749674404398289	0.9729142020322772	0.9728751236342725	0.9704801163636364	0.9749856200227532	0.9750223902728352	0.9697807239819004	0.9774333568489124	0.9760855747508305	0.9774015534554046	0.9779131563762264	0.9921721695629279	0.9753622651933701	0.9760924650030433	0.9921721695629279	0.9763455393053017	0.9766908287292817	0.9764867648864335	0.9753591891891891	0.9767017269326683
Lactobacillus_crispatus_strain_UMB0803_.16933_8_41.1.fna	0.9870946562680533	0.9865309007981757	0.9742812242348532	0.9960488160919541	0.97413029562982	0.972802118933698	0.9947939916405435	0.9957584691229892	0.9729408586883028	0.9702381434316355	0.972802118933698	0.9878304954441914	0.9887040524303659	0.9906214395604397	0.9980554204124802	0.9732106408629441	0.9714339563106796	0.9956483705241307	0.9743633035143772	0.9720183481012659	0.9739942317541613	0.9737905882352941	0.9703512915360503	0.9705391902071563	0.9726245293746051	0.9753232396166135	0.9871861346915676	0.9712104719387754	0.97285717916925	0.9724011550733885	0.973856500630517	0.9974116979166668	0.9933038415446074	0.9734687655086848	0.9701571275252525	0.9883944419889504	0.9718777595972309	0.9710732230215828	0.9725343753963221	0.9748348007712082	0.9728020900123305	0.9747449967969252	0.972533670723895	0.9728020900123305	0.9724360596446701	0.9747574999999999	0.9744283631713556	0.9743789611217336	0.9749052662721894
Lactobacillus_crispatus_strain_UMB0824_.16933_8_9.1.fna	0.967633985680191	0.9682451517027865	0.9748587461204221	0.9646214979480164	0.9743170943175161	0.9762822143774069	0.9683509956976029	0.9667123223039217	0.9809671537484118	0.975485072281584	0.9762822143774069	0.9700515599239061	0.9678930339805826	0.9666560209102092	0.9670337585139318	0.9773697916666667	0.9693729782224837	0.9688006674757282	0.9744920011702752	0.9812604221165279	0.978574379046498	0.97394318694362	0.9789940604623593	0.9790483521043273	0.979626528189911	0.9718309744214374	0.9683729902557855	0.9766719255759008	0.9782481797497156	0.9784799269628728	0.9764488942598188	0.9659400854700856	0.9697077375565611	0.9773887250554324	0.9789779693034238	0.9670880923450789	0.9806796206115516	0.9803145576923076	0.983707811955891	0.9751383313748531	0.9795230750893922	0.9790204324324324	0.9816680890207714	0.9795230750893922	0.9803635139964264	0.9801504154124021	0.9803098009650181	0.9788985465465466	0.9803232140653917
Lactobacillus_crispatus_strain_UMB1163_NODE_100_length_7609_cov_14.222668.fna	0.983535994117647	0.9837953797468355	0.9699594222222223	0.9893019246376811	0.9712015188257818	0.972283051209104	0.9897741925133692	0.9835539496661533	0.970806541725601	0.9682393854748604	0.972283051209104	0.9859072071005918	0.9842532520775623	0.986272538209607	0.9936920782122906	0.9716680210387904	0.9670074266503665	0.9952241928829295	0.971452673456397	0.9689684092409242	0.9716096480743693	0.96823350030175	0.9676764478003941	0.9678095141168745	0.9707705153294194	0.9730534331210193	0.9832114997036159	0.9696554946524064	0.9713146974625896	0.9708135742705571	0.970015840418574	0.9914833388157894	0.9908536703155184	0.9709107888040711	0.969292363877822	0.9834906373056995	0.9702200986842107	0.9700859204712814	0.971633855263158	0.971846782051282	0.9705408005082591	0.9729868582887702	0.9686946879150066	0.9705408005082591	0.9680828176431864	0.9728457993311037	0.9705983035122597	0.9706736243386243	0.9710244587280107
Lactobacillus_crispatus_strain_UMB1398_.21837_8_80.1.fna	0.9870007631578949	0.9878338943047718	0.9692783992805756	0.9839988555240794	0.969973607332939	0.9724211663353214	0.9857151140873016	0.9842775152129818	0.9703407235984354	0.9684664387096775	0.9724211663353214	0.9959929960119642	0.9946274054571567	0.9909523729626077	0.9869700740349023	0.970544610705596	0.9719785901826484	0.9867908265306123	0.9700690689451973	0.9694311144945189	0.9719696443899448	0.9704402038505096	0.9689042744383727	0.9690368753799393	0.9700654263093789	0.9736267482100239	0.9905242401594422	0.9690947152480098	0.9694796897374702	0.9709033764633394	0.9704790196078432	0.9860162448559671	0.9840800327439425	0.9691775978959674	0.9684121678743961	0.9993962376681614	0.9683153001819286	0.9673486202185793	0.9693819781553396	0.9702693412462909	0.9707892873969377	0.9742503467492262	0.9707778716841456	0.9707892873969377	0.9708106626139817	0.9741398203221809	0.9740462661737523	0.973809495694957	0.9744402392947104
Lactobacillus_crispatus_strain_UMNLC10_crispatus10A5S2311.fna	0.9716691251596424	0.9714581047865459	0.9737812154340836	0.970718917562724	0.9775841398865786	0.9787063526244952	0.9711520974983964	0.9714265830115829	0.9818466222222222	0.9771177092511014	0.9787063526244952	0.971753013522215	0.9710547181760609	0.9709135913705584	0.9724371502590673	0.9787040566037735	0.9701646774193549	0.9719742710997443	0.9775177232704404	0.9784908054085831	0.9770138351030606	0.9753654403497813	0.9820425898459785	0.9823637178754997	0.9813295494961471	0.9749015290322581	0.9708036906290116	0.979052880239521	0.9762425256797583	0.9795603068592058	0.9765430448127685	0.9709859213917525	0.9727004784313726	0.9770704079184163	0.9756540118694362	0.970762454026633	0.9800052332535886	0.9799107152406415	0.980234435196195	0.977746407828283	0.9775159962985811	0.9817593904646954	0.9814718230088495	0.9775159962985811	0.982182234736218	0.9825592140266022	0.9825564656212304	0.9812003968731209	0.9829071235402581
Lactobacillus_crispatus_strain_UMNLC11_crispatus9E6S2411.fna	0.9718587039390089	0.9711816634429401	0.9743737747920664	0.9702044484498917	0.9774952933753944	0.9779344629753169	0.9704016837387965	0.9708965486155827	0.9812886838790932	0.9779260415355568	0.9779344629753169	0.9706546846846849	0.9708001463104325	0.9702966581469649	0.9717745448634589	0.9783002712264152	0.9706013131935882	0.9718883259070658	0.9773611439346322	0.9798752954808808	0.9779412903225807	0.9748398113207546	0.9829356881781839	0.9832130531732418	0.9803758313539191	0.9753627052832591	0.971643263224984	0.9794228834720571	0.9764931204379563	0.9797626954976302	0.9767742336217552	0.9706252168284789	0.9720393275996874	0.9773493253731345	0.9773280537313435	0.9702267913760305	0.9809398383233534	0.9801487280108256	0.9808269547079858	0.9775511034047918	0.9778736250775917	0.9824692793857058	0.9818233567662565	0.9778736250775917	0.9832996561771562	0.9836549586288417	0.9839068262411348	0.9823968291250733	0.9834349758745475
Lactobacillus_crispatus_strain_UMNLC12_crispatus9E7S2511.fna	0.972505277246654	0.9710906722689076	0.9746949007046766	0.9703398550724637	0.9779484760705289	0.9781737110669317	0.9703734149484536	0.9706348676565527	0.9823260549872121	0.9774829320024954	0.9781737110669317	0.970971488402062	0.9711690051020407	0.9699749681933842	0.971790358306189	0.9789344212410501	0.9707504299065421	0.9716777557544757	0.9778942937853107	0.98012175	0.9782611783042394	0.975433316423589	0.9821919126938541	0.982334459770115	0.9804246331360947	0.9752972844272843	0.9718960367786937	0.9791526252263125	0.9779523208818127	0.9806796891811118	0.977501544715447	0.9710328775113418	0.9719969558359622	0.9784519787985866	0.9772866647058824	0.9704820191082802	0.9796895560887824	0.979432864864865	0.9804467531683766	0.9779044640605296	0.9780377343265053	0.9820360678167758	0.9817624468085108	0.9780377343265053	0.9829536947554508	0.982889624105012	0.982994725536993	0.9819467259786477	0.9828388508557457
Lactobacillus_crispatus_strain_UMNLC13_crispatus9E9S2611.fna	0.9723995337114051	0.9718521862871927	0.9744176151419558	0.9707749604601006	0.9779427763819095	0.9773426599999998	0.9707610516252388	0.9716127301790282	0.9823349779458096	0.9785801191969887	0.9773426599999998	0.9720654358974358	0.9717560809102402	0.9709273121019107	0.9726492307692307	0.978646458456099	0.9698759569230769	0.9726730730158729	0.9779172385723232	0.9805454655870445	0.9770751997541488	0.9755897996242955	0.9825769323394495	0.9827504644495412	0.980635789163722	0.9754555703422054	0.9724569446212603	0.9802825775656324	0.9760981363088058	0.9794285327047731	0.9757403931203931	0.9714710961538462	0.9720283073322934	0.9776067415730337	0.9766224733096085	0.9712057142857144	0.9804980345443717	0.9808881965006729	0.9806244002375296	0.9780150628930819	0.9782490673255096	0.9825907619610159	0.9817257527826597	0.9782490673255096	0.9832365832363212	0.9834542375886526	0.9837991533451746	0.9821253079178885	0.9836481170790586
Lactobacillus_crispatus_strain_UMNLC14_crispatus10B5S2711.fna	0.9716819846350832	0.97221542539267	0.9745460443864228	0.9711706217995612	0.9788488952380953	0.9786998993288591	0.971374053524804	0.9714063333333333	0.981650159744409	0.9780018785942493	0.9786998993288591	0.9719668229166666	0.9722330729502905	0.9710429774919613	0.9730781488801052	0.9786560949554898	0.9714952083333335	0.9725694404684451	0.9788231979695431	0.9794999118683901	0.97762256587202	0.9754218016321405	0.9823633752141635	0.9828194854202401	0.9805904412641622	0.9758570045190446	0.972852744458931	0.9796530334346504	0.9767654500918557	0.9799273381730188	0.9776328527418361	0.9717671690694627	0.9734838333333333	0.978090854027862	0.9774372012012011	0.9715125904392764	0.9808879285281649	0.9807086950642325	0.980412673088501	0.9789464058524173	0.9776644478716843	0.9817600786924939	0.9822937633136094	0.9776644478716843	0.9827642578356002	0.982840926150121	0.9830108535108959	0.9817785060240963	0.9830234561080419
Lactobacillus_crispatus_strain_UMNLC15_crispatus10B6S2811.fna	0.9717597907419149	0.9716627633289986	0.9742061207450223	0.9711266739606126	0.9786467503136764	0.9778733355704696	0.9710314684860301	0.9720391069100391	0.9814532416879795	0.977509498432602	0.9778733355704696	0.9719552405721715	0.9714524051446947	0.970863215661104	0.9728935413929041	0.978532620035566	0.9710630678282516	0.972958534538412	0.9786699749373433	0.9787562667443216	0.9776614499999999	0.9751090771175727	0.9828976909821941	0.9832404487917147	0.981188741761534	0.9751669942196531	0.9720383547557842	0.979664421686747	0.9765614500601683	0.9799487135199525	0.9766438745387455	0.9721498105813194	0.9726352517985611	0.9776877658303466	0.978050359281437	0.9715628974358975	0.9804017741935483	0.9800736974219809	0.9806760885167465	0.9787542247332077	0.976878225508318	0.98276416115454	0.9821866529169122	0.976878225508318	0.9831586296515061	0.9839092127403845	0.9841207095610344	0.9822763712574849	0.9844043975535169
Lactobacillus_crispatus_strain_UMNLC16_crispatus-10-B8S411.fna	0.971743769132653	0.9695628461538462	0.9708897094125079	0.9684395024875622	0.9772943163201009	0.97799881128274	0.9684446408137318	0.9693509891512443	0.9822654048843188	0.9782523149309913	0.97799881128274	0.9692722215149588	0.9694645454545454	0.9674356620428752	0.9722080977198697	0.9791505187835422	0.9692331273176761	0.969142490636704	0.9772380138277815	0.9789702821869487	0.9779418079800499	0.9743076370510397	0.9830460406976744	0.983232245491565	0.9784392249417249	0.9731072991777356	0.9710038899552142	0.9797258579169176	0.976025811707906	0.9802514781567924	0.9761667351874245	0.9696042811296535	0.9706979752704791	0.9771610101613868	0.9771468002392345	0.9680927715355806	0.9805798387096775	0.980182465116279	0.9809914928057554	0.9774677854889591	0.9779666355721394	0.9816946839253463	0.9823047411764705	0.9779666355721394	0.9821534728773584	0.9828969416014451	0.9826364783653847	0.9818184153661463	0.982790349907919
Lactobacillus_crispatus_strain_UMNLC18_SNF2W1B1M4S2711.fna	0.9705120277078086	0.9699796784565916	0.9733914821882952	0.969357543478261	0.9759729522613065	0.9782909078681911	0.9698793633440516	0.9698753642811089	0.9801322144224633	0.9761810483364721	0.9782909078681911	0.9703371363930186	0.9704338559592098	0.9697228040973112	0.9718468688845401	0.9761990554899646	0.9706758395989975	0.9725525812619503	0.9758846298619825	0.97888275202781	0.9773444423906347	0.9749920323182103	0.982159471290506	0.9823214106939703	0.9792304464285714	0.9761193952896245	0.9703456987874921	0.9786927883472057	0.975335105485232	0.9796350927588273	0.9756605304878048	0.9703588774193549	0.9712144331508992	0.9767839161252215	0.975424114490161	0.9700749168797954	0.9786588112305856	0.9780221443020906	0.9799527180406213	0.9761207358490568	0.9760850979192166	0.9819720058997051	0.981991292234736	0.9760850979192166	0.9819079755671902	0.9828803782505909	0.9829056696165193	0.9822916548881039	0.9831498069963813
Lactobacillus_crispatus_strain_UMNLC19_SNF2W1B2M1S2811.fna	0.970143190954774	0.9700749095607236	0.9724200000000002	0.9696404454022988	0.9748131940112289	0.9770881987991996	0.9701382564102565	0.9696922736030829	0.9799123818646231	0.9766207982401006	0.9770881987991996	0.9694706850192062	0.9697733565107458	0.9694351086956523	0.9724412548764629	0.97632240446796	0.9695919266625233	0.9716782985452246	0.9748394520547946	0.9779922074927953	0.9769334069981586	0.9743964760720946	0.981523089569161	0.981523231292517	0.9784108649289102	0.9744685368956744	0.9704426128417037	0.9778838067177371	0.9746320995800841	0.9787706457345973	0.9748489261744966	0.9702868360128618	0.9705838221528861	0.9756812162162162	0.9746355891059798	0.9696645091830272	0.9782251907032182	0.9774037679180887	0.9795995693779905	0.9750977965043697	0.9754702735562308	0.9811658362779742	0.9812206623299823	0.9754702735562308	0.9810274826388888	0.9820577371832646	0.9821124025974026	0.9815483294117648	0.9823079832935561
Lactobacillus_crispatus_strain_UMNLC1_contig_1.fna	0.9714811794546607	0.9701086593970495	0.9733457697121403	0.9682407264957267	0.9774906397515529	0.9774311756935272	0.9687321379310346	0.9687732851758795	0.9810964538558787	0.9764408768656716	0.9774311756935272	0.9695728526048285	0.9691366604477614	0.9680133519206939	0.9714580090206185	0.977912547281324	0.9696397103198551	0.9700046435213888	0.9775600557275541	0.9782471038885666	0.97754725382263	0.974106525265128	0.9802568597387848	0.980720853242321	0.979563109540636	0.9736582669196712	0.9713441032095657	0.9793054896142434	0.9752504982206405	0.9799289881656806	0.973494508147254	0.9697217115384615	0.9701321966205838	0.976953419988446	0.9763819042056074	0.9697546047678794	0.9793647545830871	0.9780745719973457	0.9796258161461403	0.9776887072715974	0.9771599202453988	0.9815182958579882	0.9817749705535925	0.9771599202453988	0.9824500581733567	0.9822286017699114	0.9827596206283344	0.9816982772861357	0.9827607874015749
Lactobacillus_crispatus_strain_UMNLC20_SNF2W1B3L10S3011.fna	0.9708939898024219	0.9712321456692913	0.9742869465648855	0.9705171148255813	0.9783591217063992	0.9778806576271187	0.970903211963589	0.9714121216041399	0.9835253658536585	0.9782565910522999	0.9778806576271187	0.9714296301103181	0.9714854219948849	0.9711017799352751	0.9725316067929461	0.9793481887905605	0.9716509913793102	0.972308	0.9785064665415886	0.9794096411764706	0.9782795584577114	0.9760696475770925	0.9831496268221573	0.9831553760932944	0.9819152584670231	0.9750283899935858	0.9706100448430494	0.9806044988207547	0.9761213017396522	0.9793027540589297	0.9768003972687771	0.9715641145833332	0.9723355949566589	0.9758342357819906	0.9777416826923079	0.970451189258312	0.9798487177950869	0.9802993749999999	0.9829936471990465	0.9784494674185464	0.978152670384139	0.9813450148721	0.9830324985302764	0.978152670384139	0.9825653702623908	0.9819574135876041	0.9820857321428571	0.9815470773809524	0.9822137014563107
Lactobacillus_crispatus_strain_UMNLC21_SNF2W1B3L3S2911.fna	0.9699166454891995	0.9704708769633507	0.973942331838565	0.9702705263157893	0.9783115726817043	0.9780125727826676	0.9704875439739413	0.9707765756985056	0.9835787803320561	0.9788276415094338	0.9780125727826676	0.9706597395833335	0.9707792642354447	0.970537733160622	0.9721335517693315	0.9794207398708163	0.9716460493827161	0.9715743861892583	0.978698085106383	0.9798550966608086	0.9784035235732009	0.9756328418399497	0.9833574521183982	0.983678284883721	0.9827935926365795	0.9748843666454488	0.9707820981278243	0.9807002120141343	0.9761383554216867	0.9793871394517284	0.9771698140111592	0.9713256655737705	0.9722316614173228	0.9755903926234386	0.9779745710857829	0.9699580422264874	0.9801770858164481	0.9804916846361187	0.9829562290167866	0.9786761755485894	0.9778730921459493	0.9815589614243324	0.9830152444703145	0.9778730921459493	0.9826134256055363	0.9822927860106698	0.9823624822274883	0.9816859667852907	0.9824409891435465
Lactobacillus_crispatus_strain_UMNLC22_SNF2W1B4M1S3111.fna	0.9697649558080806	0.9703696692607002	0.9745424728434504	0.9700512374100719	0.9779556273291924	0.9770762878278413	0.970644406999352	0.9710314802844215	0.9829737380191695	0.9792286254728876	0.9770762878278413	0.9700099415963661	0.9712443104554203	0.9697256411917099	0.9722068575146389	0.979156015258216	0.9714927060270603	0.9717891517857141	0.9781829316770185	0.979850657276995	0.9783341702652684	0.9756564868255961	0.9831552992446253	0.9833338001162116	0.983038325415677	0.975163405612245	0.9703302687140116	0.9809371285965942	0.9761752166064982	0.9795588762701735	0.9763969334975369	0.9709752461139897	0.9725469575471698	0.9763369709543567	0.9778411676646707	0.9702127150192555	0.9802808154761904	0.980254806779661	0.9824284967320263	0.9782644645080946	0.9768211344019728	0.9818279230769231	0.9833043925233645	0.9768211344019728	0.9826454487550667	0.9826788915234144	0.9828509413854352	0.9823234478672985	0.9829070918984281
Lactobacillus_crispatus_strain_UMNLC23_SNF2W1B4M2S3211.fna	0.9700955456852792	0.9703973776908024	0.9734014385297844	0.9696913556851311	0.9774003130870383	0.9767829273216692	0.9702765332472563	0.9702349355670102	0.9829078143133461	0.9780017276166456	0.9767829273216692	0.970345168175938	0.9707075302355189	0.9701098645161291	0.9720321517331588	0.97864341320865	0.9707869339045287	0.9714245732484077	0.977766023794615	0.9794124721080448	0.9772016923076923	0.975318523447402	0.9828798899188876	0.9833583972125435	0.9820205238375516	0.9738022759059124	0.970233510230179	0.9800878777189886	0.9750636270983215	0.9784612133891213	0.9752433047210302	0.9708450065189049	0.9718634881889764	0.9748534458259326	0.9772311782296652	0.9696123921319797	0.9788418857822724	0.9788334765100674	0.9821429313432836	0.9780120890840651	0.9768755142503097	0.9807807792207794	0.9826305023364487	0.9768755142503097	0.9823049304750869	0.9816875947867297	0.9818491957421646	0.9811175265643448	0.9820909921828023
Lactobacillus_crispatus_strain_UMNLC24_SNF2W1B4M3S3311.fna	0.9703532780612245	0.9712235634451019	0.9742914505776638	0.9704525109489052	0.9783524295554162	0.9771131763122476	0.9709820221066319	0.9713549381107492	0.9824698909557408	0.97848626097867	0.9771131763122476	0.9707175146389071	0.9711386722257858	0.9704502010376135	0.9728916141732283	0.9793800942285041	0.9715273726212399	0.9724013633440515	0.9783714553404121	0.9793985193889542	0.9783476350093111	0.9758805060088551	0.9829545354239255	0.9831370191748983	0.9826106575829384	0.9750146798975672	0.9713806589147288	0.9804754985250738	0.9761656598062953	0.9798532009626957	0.9766306180469717	0.9716290235910877	0.9730174900714853	0.9756267202380952	0.9780854039497306	0.9705908494208494	0.9807896503918024	0.980215534114404	0.9827479665071772	0.9784582478097622	0.976993639181649	0.9811771699230313	0.9833913647058825	0.976993639181649	0.9826645538818076	0.9821375743162901	0.9822057619047619	0.9814180142264374	0.9823133131435495
Lactobacillus_crispatus_strain_UMNLC25_SNF2W1B4M4S3411.fna	0.9702561019108279	0.9702204450261781	0.9739414705882352	0.9702043745480841	0.9785968050314465	0.9776636185983827	0.9703210344827586	0.9706617490247075	0.9831503457106273	0.9783605786163522	0.9776636185983827	0.9699687695312501	0.9704158887468031	0.9700784121840572	0.972120568999346	0.9788233470346447	0.9713541784615385	0.9717862420382166	0.9788136832181017	0.9790965046838409	0.9784263828464884	0.975336320754717	0.982886185206756	0.982894924330617	0.9822523696682464	0.9748709782608697	0.9704166345536288	0.9805822064896756	0.9761565201685731	0.9792940023966447	0.9769432716049383	0.9711165514993482	0.9715347924823807	0.975731862396204	0.9773545508982036	0.9696968850353243	0.980487274909964	0.980855420624152	0.9825361051373954	0.9789534530560806	0.977030487053021	0.9814809226190475	0.9831694783118406	0.977030487053021	0.9826284020918071	0.9822887671232877	0.9823979988088146	0.9815280403800475	0.9825245653495442
Lactobacillus_crispatus_strain_UMNLC2_Lcrispatus9C4S1511.fna	0.9716144941634243	0.9719316897689769	0.974466235446313	0.9715965613519473	0.9776365705329154	0.9784750406504067	0.9718110716633794	0.9721466666666667	0.9818159024699179	0.9801609201277955	0.9784750406504067	0.9712230380577428	0.9713107235142121	0.9711095909090908	0.9731925992063494	0.9793577154912599	0.9718563256394258	0.9729382938076416	0.9776212327909888	0.9812416333725029	0.9780886504975125	0.9770287924528304	0.9843228341013825	0.9843392803684515	0.981016359281437	0.9761756850192062	0.9722859450621322	0.9819508602150537	0.976242503082614	0.9807197453001818	0.9762563469761759	0.9723942098360655	0.9736517722534082	0.9772497636363637	0.9766085021224984	0.9708475891121192	0.980750389768575	0.9806556089074462	0.9813740220723483	0.9777162468513854	0.9776399874765186	0.9827827207207207	0.9830411071428572	0.9776399874765186	0.9838591361727654	0.983755897897898	0.984031745936183	0.9827775672444711	0.9838969631901842
Lactobacillus_crispatus_strain_UMNLC3_crispatus9C9S1611.fna	0.9718287994808565	0.9717982152230973	0.9746060852713179	0.9716516029411766	0.9764980869565217	0.978880108401084	0.971710655737705	0.9720352565789473	0.9813007084123971	0.9797651746031747	0.978880108401084	0.9712326850032743	0.9713303046014258	0.9711749054142206	0.9732434584980239	0.9786637755102042	0.9714194157862028	0.973400494396836	0.9764899380421314	0.9814436342321219	0.9781072806471686	0.976677296110414	0.9837520333141871	0.9839213045977012	0.9804268270944744	0.9761859617834395	0.9719437818419334	0.9816722175980976	0.9762161510128914	0.9802192228293868	0.9758503553921568	0.971916220472441	0.973200152	0.9777933595166164	0.9764471307506053	0.9714084510693457	0.981086385836386	0.9810448785565581	0.9812958587088916	0.9764869919204476	0.9774336221945137	0.9820504412641622	0.982591286307054	0.9774336221945137	0.9832168452380953	0.9831689958158997	0.9831513516746412	0.9820358239143367	0.9833982937233394
Lactobacillus_crispatus_strain_UMNLC4_crispatus9D2S1711.fna	0.9724696354166668	0.9725979155672821	0.9749281560283689	0.9723803379867743	0.9780400440251572	0.9794753867028496	0.9726135197368422	0.9727673898750823	0.983073073979592	0.9805634190231364	0.9794753867028496	0.9719158098360657	0.9724708873056996	0.9713801825293349	0.9740529252150892	0.9795037908101574	0.9723273324984345	0.9730052918032788	0.9779560954174512	0.9815666568569746	0.9788738639200999	0.9769041488020179	0.9843722388920947	0.9845460069244087	0.9816051800720288	0.976535513720485	0.9723745478374837	0.9818177956989247	0.976905716923077	0.9820089859499084	0.9770871613300495	0.972685862295082	0.974001403508772	0.9778782710843373	0.9771757402912621	0.971615077922078	0.9817579963122312	0.9817862648913803	0.9819923025516404	0.9781125534591196	0.9783552856246077	0.9828725315694528	0.9826956157049375	0.9783552856246077	0.9835671103117507	0.984088908323281	0.9840540747438216	0.9828411211031175	0.9841205575980392
Lactobacillus_crispatus_strain_UMNLC5_crispatus9H9S1811.fna	0.9730087291399231	0.9721376455199476	0.9750105093488073	0.9725874649963154	0.9783414339152121	0.9768482154659617	0.9717641417425229	0.9720887827225131	0.9821133671528217	0.9773246153846153	0.9768482154659617	0.9717486179921773	0.9717297490347491	0.9712090097087379	0.9735889762219286	0.9785920980274956	0.9700504649721018	0.9727233333333334	0.9782768781094526	0.9803826389701579	0.9779291282689913	0.9758628753180659	0.9827676315789474	0.9832598167239404	0.9822017731343284	0.9752330326295586	0.9723768043899291	0.9795853424657535	0.9776986219512195	0.9805697724550899	0.9768251847365232	0.9718139187418087	0.9728455440826053	0.9789086795881282	0.9769473178016724	0.9710969299935773	0.9819133836858006	0.9820909430122116	0.9818779773269691	0.9783665399002495	0.9778673188854488	0.982246352238806	0.9821056557377049	0.9778673188854488	0.9827686047869234	0.9832406571087217	0.9834970711297071	0.982129589041096	0.9833183884803923
Lactobacillus_crispatus_strain_UMNLC6_crispatus9I3S1911.fna	0.9717065362411802	0.9712059167750323	0.9745971112556929	0.9708378951149427	0.9775380113636364	0.979152938005391	0.9711338620245004	0.9716373803363518	0.9817354615384616	0.977073320659062	0.979152938005391	0.9721779477124183	0.9720338803088804	0.9710777670527669	0.97305919921875	0.978231330956625	0.9706142	0.9723188167202572	0.9774438287153652	0.9792076837154616	0.9772072281583909	0.9764547091932458	0.9837981102814475	0.9839565862068966	0.9812795560887823	0.9754633872010342	0.9713971539456663	0.9800209463532247	0.9757345731707318	0.979376620481928	0.9764893669330056	0.9717608425145821	0.9729265145554681	0.9774348043347381	0.977271775644871	0.9712652786675209	0.9798353353474322	0.9790440652617268	0.9800069766046791	0.9776353123028391	0.9776559116365898	0.9817527683956574	0.9820601591981134	0.9776559116365898	0.9828770414201183	0.9823616305655839	0.9824629106280193	0.9814245525525526	0.9828517034313725
Lactobacillus_crispatus_strain_UMNLC7_crispatus9I5S2011.fna	0.9716418619379354	0.9709064595469257	0.9741722855313701	0.9693075884476536	0.9783548785046731	0.9784062541583499	0.9688252384020619	0.9699708634020618	0.9821036109345199	0.9773554517133956	0.9784062541583499	0.971307905623788	0.9710555520102107	0.9700185114503818	0.9724366254071661	0.9788479479597871	0.9693480356046653	0.9708371900826447	0.9783156965174129	0.9799076598240468	0.9776774533001246	0.9760137820914215	0.9833220455840456	0.9834800683760686	0.9787466198008202	0.9742706785034877	0.9716192002559182	0.980238697225573	0.9760808828828829	0.9800322115959353	0.9771270616686819	0.9704452621359224	0.9714515165876777	0.9780815466983939	0.9777967244471011	0.9702879174603176	0.9809822155688623	0.9809419041188387	0.9807498223801067	0.9785219675203	0.978242138905962	0.9813258268656716	0.9814167095265927	0.978242138905962	0.9822838204225351	0.9822794454382827	0.9825776744186046	0.9809471335311574	0.9823066181818182
Lactobacillus_crispatus_strain_UMNLC8_crispatus9D6S2111.fna	0.9722753607594937	0.9713503915275995	0.9745179924002534	0.9715241371841156	0.9781733228445565	0.9782914104278075	0.9708770121561099	0.9711569634849457	0.9824282878883956	0.9790621478205939	0.9782914104278075	0.9713250064184851	0.9716990609137056	0.9704974043367348	0.9724994393741851	0.979629940793369	0.9707171111111113	0.9725203814367451	0.9781027746390458	0.9805784968078932	0.9788121219663971	0.9765684741488021	0.9835109389400922	0.9836726785714285	0.9816892028554434	0.9755902986022872	0.9725537133757963	0.9795973349196905	0.9768996960486322	0.9806708917954815	0.9769764582043344	0.9714252331606218	0.9710286137071651	0.977987304710793	0.9775973747016707	0.9707984955752211	0.9812634435096155	0.9808847482993198	0.9814803245192307	0.9783347700063013	0.9784328509585654	0.983210581257414	0.982376990521327	0.9784328509585654	0.9836351903925015	0.9839442348754449	0.9839339596917605	0.9828360471976403	0.983653978168587
Lactobacillus_crispatus_strain_UMNLC9_crispatus10A4S2211.fna	0.971847224383917	0.9716987958115183	0.9755163719115736	0.9719656521739132	0.9784987203495631	0.9778447003367003	0.9714045988258317	0.9726980560991522	0.9822360141206674	0.9788377722152691	0.9778447003367003	0.97087443359375	0.9709108785529716	0.9710635862516214	0.9737867017774854	0.9799403345498783	0.9727288742138365	0.9732828636363635	0.9785497694704052	0.9810827653301887	0.9778260099440645	0.9784163141228625	0.9826321864211737	0.9827912082853856	0.9818274701670643	0.9756854539600772	0.970830654993515	0.9814080778443112	0.9771781784841076	0.9818029143561308	0.9767324290998767	0.9724610374261325	0.9728900483091786	0.9788330481927711	0.977993770883055	0.9704885990961911	0.9812417824773415	0.9803770062370063	0.9813569588875453	0.9784968204488778	0.9782835638629283	0.9813691671624034	0.982176495215311	0.9782835638629283	0.9804836823529413	0.9823786130952382	0.9824400298507463	0.9812724644549764	0.9827892116434203
Lactobacillus_crispatus_strain_V4.fna	0.9868697855964815	0.9873858485499463	0.9730497578692494	0.9935552979414952	0.9736698536585366	0.9719463171864632	0.9928300195407914	0.9938995261599212	0.9715208944658946	0.9696966148867313	0.9719463171864632	0.9869158017334779	0.9865762074384494	0.9877838182746298	0.9970336776859504	0.9721291109748619	0.9698158576429405	0.9951245445187854	0.9739269744835967	0.969913141809291	0.9731240236318408	0.9708013147410358	0.9701194759293114	0.9701238794153473	0.9723536275106512	0.9742190596189305	0.9860845213060322	0.9708097721674877	0.9710722009569378	0.9711033704390848	0.9711610529519171	0.9946518411552348	0.990831973421927	0.9717937881508081	0.9694076117575015	0.9848630642673523	0.9703598114355232	0.9693593570451435	0.972609532199271	0.9745333557457214	0.9711389982321742	0.9737898259788689	0.9711086641929499	0.9711389982321742	0.9714318561770128	0.9739972902423866	0.9739756877323419	0.9737072800495663	0.9745372457359446
Lactobacillus_crispatus_strain_VA50-4AN_NODE_100_length_4143_cov_78.584412.fna	0.9868930753353975	0.9869293018480494	0.970861027027027	0.9824856457142858	0.9711865961199297	0.9716731800262812	0.9864740672934192	0.9865095889724311	0.9718742447916667	0.9684158403090792	0.9716731800262812	0.991058146095718	0.9922970807746812	0.9897541738299904	0.9868255643044619	0.9719829638554217	0.9703457079400333	0.9851419425935417	0.9715721332554063	0.9710951537070525	0.9737263963414635	0.9722750000000001	0.9687116107784429	0.9693710137972404	0.9700399879227054	0.9738553195266272	0.996080644850818	0.9706317220543806	0.9724951607142857	0.971359781287971	0.9715808851113716	0.9859390083073728	0.9839845538057743	0.9705781475029036	0.9705026546546548	0.9926474280320906	0.9701851978417267	0.9688310224948876	0.9716353818400483	0.9722786792452831	0.9716584864546526	0.9741378593272173	0.9714510635696821	0.9716584864546526	0.9717103523693804	0.9738677153329262	0.9739275700365408	0.9740337309799147	0.9741968847352027
Lactobacillus_crispatus_strain_VMC1_VMC1_v1.0_contig_1.fna	0.9846838730158729	0.9862443288934426	0.9709018970676242	0.9931023080995236	0.9720411345029238	0.9712564271717834	0.9922388785504409	0.9928482113427048	0.9725106095979249	0.9697078451612905	0.9712564271717834	0.9883819624664879	0.9852582817337461	0.9880325226586102	0.9948599209486167	0.9713572632864999	0.965576716077537	0.9912717108554279	0.9722245183887915	0.970704975490196	0.9716859021406726	0.970505129476584	0.9708000488698839	0.970800372632865	0.9728027743902439	0.972800504398827	0.9837516282806642	0.969625921133703	0.9715934515366432	0.971991588380717	0.9729523934226554	0.999810330079033	0.9901540667094291	0.9690501024473536	0.9696017378048782	0.9847262893401015	0.970670617433414	0.9707791813261164	0.9719394046172538	0.9723803567251461	0.9708077524810276	0.9743595763239875	0.9713408574953732	0.9708077524810276	0.9713288220858896	0.974419013116802	0.973995956521739	0.9739469608452455	0.9740217171717173
Lactobacillus_crispatus_strain_VMC2_VMC2_v1.0_contig_1.fna	0.9829529066666668	0.9846153647180549	0.9689941387559807	0.9892843702906351	0.9725597137745975	0.9707136151797603	0.9924025011887778	0.9949352385363593	0.9705913921568627	0.9677376754668386	0.9707136151797603	0.9845463258785943	0.9831843769152195	0.9863045320921117	0.9939572745694024	0.9705892007434944	0.9651943838727995	0.9924096350364964	0.9725476900237529	0.9682664377682403	0.9713114968944101	0.9692946839729121	0.9679148871262966	0.9679127943868213	0.9701790653634698	0.9704601537551745	0.983063536121673	0.9688183066502463	0.9693644338498213	0.9696813102595799	0.9691793475609757	0.9917743784323514	0.9892925429116339	0.9695202740524781	0.9669578817733989	0.9835994475138121	0.9694597312156386	0.9693299930795849	0.9699175243309002	0.9729179057279237	0.9691704798578201	0.9715138518979466	0.9690347153465347	0.9691704798578201	0.9694219975414872	0.9720221812500001	0.97139808814401	0.9710904218362284	0.9717180000000002
Lactobacillus_crispatus_strain_VMC3_VMC3_v1.0_contig_1.fna	0.9770544897959185	0.9777562133013783	0.9703564140480592	0.9762914097496708	0.9702284583579446	0.9720311691704768	0.9770630023781213	0.9759274940617577	0.9706605422853453	0.9683670688566015	0.9720311691704768	0.9810268999386126	0.9795585100117786	0.9777614681603776	0.9773597228915661	0.9697948095238096	0.9747518399532712	0.9774536648904678	0.9704606301531213	0.9722762093862816	0.9713276028202114	0.9691510992275698	0.9691384007134365	0.9691631807372177	0.9682598980815347	0.9705341791942271	0.9783575014697239	0.9700958163894022	0.9716476176641488	0.9710362515337424	0.9752526224611708	0.9773203935599285	0.9787986229749632	0.9720871003925967	0.9708086515513127	0.9785083700696054	0.9705130502392345	0.9704386366689055	0.9720114812611541	0.9706817740981667	0.9689206156604901	0.9732157186732187	0.9715494865525673	0.9689206156604901	0.9711059829059829	0.9732794049079755	0.973316897608829	0.9730643654199878	0.9735259611772074
Lactobacillus_crispatus_strain_VMC4_VMC4_v1.0_contig_1.fna	0.9865911985596709	0.9859180920716112	0.9691029845422116	0.9788988341543515	0.9689882186234817	0.9712533745123537	0.9814057504873296	0.9802138864197533	0.970296788227767	0.9671628435114505	0.9712533745123537	0.9958544330400783	0.9940118404059041	0.9893871967909391	0.9849758191214469	0.9692166546329724	0.9697383048981838	0.9817077638190955	0.9690218029953918	0.9690137160120847	0.9708863389626057	0.9687508598028478	0.9674602630005978	0.9676205319784817	0.9681950119904077	0.9729358181818182	0.9900391494591937	0.9685978007290399	0.968508043478261	0.9695606811332128	0.9692180082015232	0.9840762258392676	0.981478379960963	0.9683951761987293	0.968455385078219	0.9913746915803693	0.9675634230999401	0.9663556445047491	0.9693395730607334	0.9694637833140209	0.969688878504673	0.9742160639606396	0.970562160834868	0.969688878504673	0.9701754799513972	0.9740933435771361	0.9739830740967544	0.9738352232415903	0.9741750906816761
Lactobacillus_crispatus_strain_VMC5_VMC5_v1.0_contig_1.fna	0.9822749571275456	0.9836591954022988	0.9697116855270995	0.9888806659729449	0.9720543828264758	0.9708001656726309	0.9896135224586289	0.9897456129638328	0.9713538198553585	0.968901335078534	0.9708001656726309	0.983696255387931	0.9823312078510319	0.9851384780487807	0.9935887685459942	0.9706838588957054	0.9651970387243735	0.9922795021541408	0.9718968427299703	0.9698370833333334	0.9717251541307029	0.9705938159371493	0.9695510941320293	0.9695754795357361	0.9713714626682988	0.9733873866348448	0.9823799361362427	0.969770166461159	0.9698810256410257	0.9708717385943281	0.9699446517262266	0.9932245043310876	0.9906356195786866	0.9704199472759227	0.968546983343615	0.9825739315403423	0.9699986901152212	0.9695579403606104	0.9715404110429448	0.973087523923445	0.9707893601895735	0.9738664195979898	0.9705256261682245	0.9707893601895735	0.9709213773934527	0.9741998680904523	0.9736283260462213	0.9736163131628196	0.9744191176470588
Lactobacillus_crispatus_strain_VMC6_VMC6_v1.0_contig_1.fna	0.9830905933117585	0.9836214248971195	0.9687841301775147	0.9889141816204459	0.970040907483795	0.9699288750000001	0.9912288326097445	0.9909643725868728	0.9695715516107823	0.966684929032258	0.9699288750000001	0.9866914113326339	0.9859574327018945	0.9889604226044226	0.991628294884654	0.9695280121951219	0.9657435127478755	0.9914315325301205	0.9700874618991795	0.9667987742718447	0.9697733170134639	0.9690384939091916	0.9669672897761648	0.9670998003629765	0.9684924306393243	0.9719860604299827	0.9841478510638298	0.96769975414874	0.9685301910447761	0.9693774465485645	0.9693328795180723	0.9906169136408243	0.9880426588525603	0.9676461529480443	0.9665517589774801	0.9867323188405798	0.9680532772098617	0.9676369476546569	0.9688252415458939	0.9704253356890461	0.96912398120963	0.9710351411042945	0.9686657064220184	0.96912398120963	0.9686451336573513	0.9711287938461538	0.9706618486882246	0.9705263308913309	0.970887370716511
Lactobacillus_crispatus_strain_VMC7_VMC7_v1.0_contig_1.fna	0.987891219512195	0.9881746806226518	0.9696852625	0.9826710564663025	0.970565661182206	0.9718374504442927	0.9858465757089353	0.9852739684267827	0.972691674544227	0.9697939271523177	0.9718374504442927	0.9923346422893481	0.9910850637429884	0.9901742164948455	0.9860578038147141	0.9723653851010101	0.9703519988378851	0.9855879344262295	0.97090914945322	0.9709639949748744	0.9727578467384419	0.9724787587412587	0.9687639937304074	0.9692644095477387	0.971092413358538	0.9733721450522432	0.9951084900000001	0.9716659785353535	0.9710010799267846	0.9718931681304893	0.9729539828431375	0.9856518137520304	0.9838116562716563	0.9690871335311573	0.9696827091136079	0.9916709310518371	0.969870873605948	0.969874460127029	0.9710385910224438	0.971571077111383	0.9710985236938032	0.974049219543147	0.9712658518049397	0.9710985236938032	0.9713065619107478	0.9743224618320612	0.9741035308953342	0.9741298482932997	0.9740731815266196
Lactobacillus_crispatus_strain_VMC8_VMC8_v1.0_contig_1.fna	0.9802940341221796	0.9823136700158647	0.969545080405003	0.9887812080173346	0.9710372889417361	0.9696011663353215	0.9885987665847666	0.990469736337488	0.9700215540983608	0.9673364341590612	0.9696011663353215	0.9825555189456343	0.9816289408740362	0.9844121023302939	0.9925390587044536	0.9696901905347264	0.9647691418764303	0.9909255387615798	0.9713675074183976	0.9679793887530563	0.9702638320049048	0.9696270028011204	0.9676987606837605	0.9681502811735943	0.9703098531211751	0.9718997818396226	0.9809543509350935	0.9688742300556585	0.9692552606351107	0.9688661858190709	0.9688108050847458	0.9912608782435129	0.9873952503128911	0.9685859825072888	0.9667671614100186	0.9808214491315137	0.9690716060606062	0.9687620661157024	0.9693191080097087	0.9717923210023867	0.9693130450236965	0.9719348722741434	0.9687025263811299	0.9693130450236965	0.9686592166462669	0.9717103426791277	0.9716469029850745	0.9711669125852449	0.9721103229892336
Lactobacillus_crispatus_strain_WCA-383-APC-5E_Contig_1.fna	0.9734946433203632	0.9732269461077846	0.9731286761842961	0.971706129985229	0.9788099620493358	0.9775342751677851	0.972260934640523	0.9724395937090431	0.9801254557207498	0.9790135157232704	0.9775342751677851	0.9725048785292185	0.972753172147002	0.9723937931034482	0.9734255174686882	0.9769654207317073	0.9707430031545742	0.9730844113842174	0.978886111111111	0.9797818253968252	0.9769788326127238	0.9762723057485788	0.9802124833836858	0.9805251813784764	0.9812583302975106	0.9773412701482914	0.9724409320388349	0.979502104283054	0.9776038977832514	0.9999351727748692	0.9787661884236454	0.9725391402116402	0.9729055582329318	0.9773410990338164	0.9775136391437308	0.9720709585492228	0.9803545245305874	0.9802652549286198	0.979988781694496	0.9790804245880863	0.9779370112079702	0.9820411699507389	0.9811910779537151	0.9779370112079702	0.9809285636363637	0.9832072123076923	0.9832040246153845	0.9821260073710074	0.9829647029393371
Leuconostoc_mesenteroides_subsp._mesenteroides_ATCC8293	0.7087788288288287	0.7100149074074075	0.7101146296296297	0.7014915053763441	0.7108605607476635	0.7118321568627451	0.7087533333333333	0.7084034821428571	0.688715	0.6879668131868131	0.7118321568627451	0.709395090909091	0.7093076363636364	0.7093058181818183	0.7091008181818181	0.7122203846153846	0.7109112037037038	0.7104092523364486	0.7108605607476635	0.7112158490566037	0.7049366019417476	0.7087735454545453	0.7118410185185186	0.7118410185185186	0.7105621296296297	0.7108014018691589	0.7103464485981309	0.7128144230769232	0.7093961607142858	0.7122992380952381	0.7103717117117119	0.7099133333333333	0.6872841463414635	0.7103720560747664	0.7100183333333332	0.7081073394495413	0.7131679411764706	0.707569125	0.7022714563106796	0.7062324038461538	0.7068982142857143	0.7024463999999999	0.698405588235294	0.7068982142857143	0.7114143750000002	0.6979829292929293	0.7055481553398057	0.6996652040816327	0.7055125252525254
[truncated: 75 more columns]
