# Supplementary material for: Variability of the response of human vaginal Lactobacillus crispatus to 17β-estradiol
Source: Sci Rep. 2021 Jun 1;11:11533. doi: 10.1038/s41598-021-91017-5 (PMC8169910; doi:10.1038/s41598-021-91017-5)
Supplement: Supplementary file 2 — Supplementary Table 2. [file 41598_2021_91017_MOESM2_ESM.xlsx]

## Sheet: Feuil1
Accession N°	Name	Amino acids	MW [kDa]	pI	DNA synthesis & transcription, regulation	Translation, ribosomal structure and biogenesis	Posttranslational modification, protein turnover, chaperones	Energy production and conversion	Carbohydrate transport and metabolism	Amino-acid transport and metabolism	Nucleotide transport and metabolism	Inorganic ion transport and metabolism	Fatty acid and phospholipid metabolism	Protein secretion / export apparatus	Membrane protein	Cell wall/ membrane/ envelope biogenesis / Peptidoglycan / couche S	Adaptation/protection	Hypothetical proteins
MHJPMHAL_00002	Beta sliding clamp	376	41.7655	4.79248
MHJPMHAL_00977	DNA topoisomerase 1	703	80.0974	9.21729
MHJPMHAL_00651	DNA-binding protein HU	94	10.2655	9.48096
MHJPMHAL_00959	DNA-binding protein HU	91	9.82234	9.5249
MHJPMHAL_00317	DNA-directed RNA polymerase subunit alpha	312	34.9191	4.97021
MHJPMHAL_00284	DNA-directed RNA polymerase subunit beta	1212	135.413	5.70654
MHJPMHAL_00285	DNA-directed RNA polymerase subunit beta'	1219	135.838	6.66846
MHJPMHAL_00793	DNA-directed RNA polymerase subunit omega	74	8.08319	5.79541
MHJPMHAL_01669	HTH-type transcriptional repressor NagR	229	26.2818	9.49561
MHJPMHAL_00394	Initiation-control protein YabA	116	13.2806	5.90967
MHJPMHAL_00388	Nucleoid-associated protein YbaB	111	12.221	5.10986
MHJPMHAL_00235	putative DNA-directed RNA polymerase subunit delta	167	19.2037	4.15771
MHJPMHAL_01446	putative transcriptional regulatory protein	242	26.5459	4.93213
MHJPMHAL_00409	Redox-sensing transcriptional repressor Rex	211	23.5804	8.48486
MHJPMHAL_00614	Response regulator ArlR	238	27.2735	5.8208
MHJPMHAL_01099	RNA polymerase sigma factor SigA	370	42.3831	5.65576
MHJPMHAL_00008	Single-stranded DNA-binding protein	174	18.8861	5.16064
MHJPMHAL_00632	Transcription elongation factor GreA	158	17.2918	4.729
MHJPMHAL_01245	Transcription termination/antitermination protein NusA	397	44.2381	4.62744
MHJPMHAL_00367	Transcription termination/antitermination protein NusG	185	20.9145	5.19873
MHJPMHAL_01898	Transcriptional regulatory protein SrrA	228	25.5175	5.38916
MHJPMHAL_00583	Transcriptional repressor NrdR	155	17.9069	9.11475
MHJPMHAL_01024	Type I restriction enzyme EcoKI M protein	485	55.7007	5.21143
MHJPMHAL_00444	Catabolite control protein A	333	37.0681	5.40186
MHJPMHAL_00565	Protein hit	143	16.3412	7.03467
MHJPMHAL_01557	23S rRNA (uracil-C(5))-methyltransferase RlmCD	462	52.4815	9.39307
MHJPMHAL_00558	3'-5' exoribonuclease YhaM	325	37.0107	6.16357
MHJPMHAL_00957	30S ribosomal protein S1	402	44.2559	5.32568
MHJPMHAL_00290	30S ribosomal protein S10	102	11.4552	9.62744
MHJPMHAL_00316	30S ribosomal protein S11	129	13.6993	11.4438
MHJPMHAL_00287	30S ribosomal protein S12	135	14.9911	10.7993
MHJPMHAL_00315	30S ribosomal protein S13	116	13.1982	10.3452
MHJPMHAL_01334	30S ribosomal protein S15	89	10.4285	9.59814
MHJPMHAL_01271	30S ribosomal protein S16	90	10.3585	9.99365
MHJPMHAL_00300	30S ribosomal protein S17	88	10.5827	10.2866
MHJPMHAL_00009	30S ribosomal protein S18	78	9.06301	11.1655
MHJPMHAL_00295	30S ribosomal protein S19	94	10.4415	9.78857
MHJPMHAL_01255	30S ribosomal protein S2	257	28.7165	4.86865
MHJPMHAL_01335	30S ribosomal protein S20	85	9.51733	10.4478
MHJPMHAL_01108	30S ribosomal protein S21	58	7.09182	10.7261
MHJPMHAL_00297	30S ribosomal protein S3	224	25.0834	10.272
MHJPMHAL_01398	30S ribosomal protein S4	203	23.4653	9.90576
MHJPMHAL_00308	30S ribosomal protein S5	168	17.9537	10.3452
MHJPMHAL_00007	30S ribosomal protein S6	98	11.3146	5.57959
MHJPMHAL_00288	30S ribosomal protein S7	156	17.9064	9.81787
MHJPMHAL_00305	30S ribosomal protein S8	132	14.5208	9.33447
MHJPMHAL_00324	30S ribosomal protein S9	131	14.4688	10.3452
MHJPMHAL_00369	50S ribosomal protein L1	230	24.703	8.90967
MHJPMHAL_00379	50S ribosomal protein L10	170	18.6057	4.83057
MHJPMHAL_00368	50S ribosomal protein L11	141	15.0061	9.33447
MHJPMHAL_00323	50S ribosomal protein L13	147	16.5027	9.64209
MHJPMHAL_00301	50S ribosomal protein L14	122	13.1532	9.99365
MHJPMHAL_00310	50S ribosomal protein L15	146	15.8255	10.2573
MHJPMHAL_00298	50S ribosomal protein L16	146	16.1577	10.6235
MHJPMHAL_00318	50S ribosomal protein L17	127	14.3428	10.1987
MHJPMHAL_00307	50S ribosomal protein L18	118	12.8609	10.0522
MHJPMHAL_01268	50S ribosomal protein L19	115	13.0492	10.5649
MHJPMHAL_00294	50S ribosomal protein L2	278	30.2642	10.3452
MHJPMHAL_00604	50S ribosomal protein L20	118	13.6764	11.2534
MHJPMHAL_00779	50S ribosomal protein L21	103	11.35	9.18799
MHJPMHAL_00296	50S ribosomal protein L22	117	12.7919	9.90576
MHJPMHAL_00293	50S ribosomal protein L23	101	11.6692	9.59814
MHJPMHAL_00302	50S ribosomal protein L24	78	8.32264	10.1548
MHJPMHAL_00780	50S ribosomal protein L27	96	10.2004	10.2427
MHJPMHAL_01295	50S ribosomal protein L28	61	6.92191	11.7661
MHJPMHAL_00291	50S ribosomal protein L3	212	23.1154	9.93506
MHJPMHAL_00309	50S ribosomal protein L30	61	6.67887	10.521
MHJPMHAL_00260	50S ribosomal protein L31 type B	81	9.12862	8.36768
MHJPMHAL_00292	50S ribosomal protein L4	205	22.4512	10.1987
MHJPMHAL_00303	50S ribosomal protein L5	180	20.2907	9.23193
MHJPMHAL_00306	50S ribosomal protein L6	176	19.1891	9.26123
MHJPMHAL_00380	50S ribosomal protein L7/L12	120	12.4856	4.50049
MHJPMHAL_00011	50S ribosomal protein L9	151	16.8851	9.59814
MHJPMHAL_00262	ATP-dependent RNA helicase CshA	495	55.6035	9.61279
MHJPMHAL_00289	Elongation factor G	697	76.7028	5.13525
MHJPMHAL_00782	Elongation factor P	189	20.8904	5.18604
MHJPMHAL_01254	Elongation factor Ts	341	37.5912	5.26221
MHJPMHAL_01331	Elongation factor Tu	396	43.5903	5.08447
MHJPMHAL_01344	GTP-binding protein TypA/BipA	614	68.5852	5.56689
MHJPMHAL_01419	Peptide chain release factor 1	362	41.6088	5.03369
MHJPMHAL_01571	putative ATP-dependent RNA helicase YfmL	411	46.5729	9.75928
MHJPMHAL_00926	putative N-acetyl-LL-diaminopimelate aminotransferase	394	43.3397	8.33838
MHJPMHAL_01643	putative RNA methyltransferase	449	50.6561	9.24658
MHJPMHAL_01347	Ribonuclease J 1	559	61.6381	6.94678
MHJPMHAL_01333	Ribonuclease J 2	594	66.5671	8.93896
MHJPMHAL_00953	Ribosomal large subunit pseudouridine synthase B	238	26.9965	9.36377
MHJPMHAL_00920	Ribosomal protein L11 methyltransferase	314	35.1781	5.10986
MHJPMHAL_01067	Ribosomal RNA large subunit methyltransferase L	374	42.6201	9.18799
MHJPMHAL_00224	Ribosomal RNA small subunit methyltransferase A	294	33.052	9.27588
MHJPMHAL_00382	Ribosomal RNA small subunit methyltransferase C	206	23.0097	7.10791
MHJPMHAL_01373	Ribosomal RNA small subunit methyltransferase H	315	35.6436	8.19189
MHJPMHAL_00611	Ribosomal silencing factor RsfS	115	13.1394	4.61475
MHJPMHAL_00974	Ribosome biogenesis GTPase A	279	30.8945	9.39307
MHJPMHAL_01519	Ribosome hibernation promotion factor	181	21.632	5.42725
MHJPMHAL_01904	Ribosome-binding ATPase YchF	366	40.2647	4.98291
MHJPMHAL_01241	Ribosome-binding factor A	121	13.9434	8.92432
MHJPMHAL_01242	Translation initiation factor IF-2	867	96.8659	9.43701
MHJPMHAL_00602	Translation initiation factor IF-3	149	16.8902	10.2573
MHJPMHAL_00415	10 kDa chaperonin	94	10.1724	5.26221
MHJPMHAL_00416	60 kDa chaperonin	541	57.7981	5.10986
MHJPMHAL_00353	Aminopeptidase C	449	51.4957	5.5415
MHJPMHAL_00201	Aminopeptidase E	437	50.3192	5.92236
MHJPMHAL_00210	Aminopeptidase E	438	50.0261	5.80811
MHJPMHAL_01934	Aminopeptidase N	845	95.6705	5.14795
MHJPMHAL_00781	Aminopeptidase YpdF	369	40.9419	5.04639
MHJPMHAL_01550	ATP-dependent Clp protease ATP-binding subunit ClpE	730	81.5015	5.22412
MHJPMHAL_01504	ATP-dependent Clp protease proteolytic subunit	194	21.3272	5.65576
MHJPMHAL_00981	ATP-dependent protease ATPase subunit ClpY	465	52.5341	5.24951
MHJPMHAL_00991	Beta-Ala-Xaa dipeptidase	468	51.7908	5.0083
MHJPMHAL_01235	Chaperone protein DnaJ	383	42.1007	7.6499
MHJPMHAL_01236	Chaperone protein DnaK	617	66.5821	5.18604
MHJPMHAL_01760	Dipeptidase	475	53.9609	5.0083
MHJPMHAL_00239	Dipeptidase A	474	53.2761	5.05908
MHJPMHAL_01279	Dipeptidase A	473	54.7734	5.30029
MHJPMHAL_00563	Foldase protein PrsA	298	32.7673	9.89111
MHJPMHAL_01565	Methionine aminopeptidase 1	275	30.778	5.021
MHJPMHAL_00165	Neutral endopeptidase	648	73.2487	5.08447
MHJPMHAL_01259	Neutral endopeptidase	647	72.8839	5.57959
MHJPMHAL_01850	Oligoendopeptidase F, plasmid	598	67.9778	5.07178
MHJPMHAL_01094	Peptidase T	413	46.7646	4.85596
MHJPMHAL_01772	Proline iminopeptidase	305	35.1134	5.35107
MHJPMHAL_01237	Protein GrpE	194	22.1874	5.80811
MHJPMHAL_01518	Protein translocase subunit SecA	799	91.3334	5.51611
MHJPMHAL_00424	putative bifunctional oligoribonuclease and PAP phosphatase NrnA	318	35.0255	4.97021
MHJPMHAL_00329	putative L-ascorbate-6-phosphate lactonase UlaG	357	40.905	6.02393
MHJPMHAL_01109	Putative pyruvate, phosphate dikinase regulatory protein	278	31.3801	5.30029
MHJPMHAL_01330	Trigger factor	443	49.7212	4.88135
MHJPMHAL_00146	Tyrosine-protein phosphatase	267	30.3481	5.26221
MHJPMHAL_00443	Xaa-Pro dipeptidase	368	40.9405	4.99561
MHJPMHAL_00274	33 kDa chaperonin	296	32.0827	5.75732
MHJPMHAL_00958	GTPase Der	435	48.9976	6.0874
MHJPMHAL_00253	4-hydroxymandelate oxidase	333	36.1278	6.46826
MHJPMHAL_00312	Adenylate kinase	218	24.4436	6.03662
MHJPMHAL_01410	ATP synthase gamma chain	320	35.4462	6.32861
MHJPMHAL_01411	ATP synthase subunit alpha	503	54.8536	5.12256
MHJPMHAL_01409	ATP synthase subunit beta	479	52.1198	4.80518
MHJPMHAL_01414	ATP synthase subunit c	74	7.55819	8.66064
MHJPMHAL_00980	ATP-dependent protease subunit HslV	174	18.6336	5.42725
MHJPMHAL_00956	Cytidylate kinase	223	24.4807	5.60498
MHJPMHAL_01032	Formate--tetrahydrofolate ligase 1	558	60.3676	6.3667
MHJPMHAL_00894	Fumarate hydratase class II	467	51.0068	5.32568
MHJPMHAL_00060	Glyoxal reductase	285	31.5309	5.30029
MHJPMHAL_01104	GTPase Era	300	33.937	7.21045
MHJPMHAL_00937	GTPase Obg	434	47.6787	6.25244
MHJPMHAL_00792	Guanylate kinase	204	23.0618	5.8208
MHJPMHAL_01664	NH(3)-dependent NAD(+) synthetase	276	30.9849	5.40186
MHJPMHAL_01582	Nitroreductase NfnB	218	24.6526	8.93896
MHJPMHAL_01595	Non-specific ribonucleoside hydrolase RihC	308	33.6311	5.12256
MHJPMHAL_01621	Oxidoreductase YdhF	306	34.7574	6.7417
MHJPMHAL_00983	putative oxidoreductase/MSMEI_2347	273	31.0065	5.2749
MHJPMHAL_01253	Uridylate kinase	241	25.8145	8.85107
MHJPMHAL_00365	1-deoxy-D-xylulose-5-phosphate synthase	581	63.5122	5.16064
MHJPMHAL_00192	2,3-bisphosphoglycerate-dependent phosphoglycerate mutase	230	26.4734	5.38916
MHJPMHAL_01795	2,3-bisphosphoglycerate-dependent phosphoglycerate mutase	216	24.8762	5.77002
MHJPMHAL_00333	3-keto-L-gulonate-6-phosphate decarboxylase UlaD	212	23.4439	5.71924
MHJPMHAL_00900	4-hydroxy-4-methyl-2-oxoglutarate aldolase/4-carboxy-4-hydroxy-2-oxoadipate aldolase	232	25.2548	5.37646
MHJPMHAL_02080	6-phosphogluconate dehydrogenase, NADP(+)-dependent, decarboxylating	467	52.3389	5.23682
MHJPMHAL_01536	6-phosphogluconolactonase	342	37.9189	6.39209
MHJPMHAL_00449	Acid sugar phosphatase	256	28.4906	5.18604
MHJPMHAL_01358	ADP-ribose pyrophosphatase	189	21.655	4.89404
MHJPMHAL_00330	Ascorbate-specific PTS system EIIA component	152	17.0706	5.12256
MHJPMHAL_00332	Ascorbate-specific PTS system EIIB component	100	10.9545	8.68994
MHJPMHAL_00946	ATP-dependent 6-phosphofructokinase	320	34.3403	5.75732
MHJPMHAL_02188	Beta-glucoside kinase	286	30.565	6.55127
MHJPMHAL_01951	Beta-phosphoglucomutase	220	24.0857	5.03369
MHJPMHAL_01598	Bifunctional ribokinase/ribose-5-phosphate isomerase A	308	32.9028	4.85596
MHJPMHAL_01949	Cyclodextrin-binding protein	408	43.7488	9.75928
MHJPMHAL_01312	Enolase 2	428	46.6412	4.88135
MHJPMHAL_00530	Fructose-bisphosphate aldolase	305	33.4238	5.10986
MHJPMHAL_02036	Glucosamine-6-phosphate deaminase	239	26.6216	6.55127
MHJPMHAL_00422	Glucose-6-phosphate 1-dehydrogenase	483	55.5668	5.84619
MHJPMHAL_01426	Glucose-6-phosphate isomerase	445	49.3817	5.16064
MHJPMHAL_01722	Glutamine--fructose-6-phosphate aminotransferase [isomerizing]	603	65.9639	5.37646
MHJPMHAL_01487	Glyceraldehyde-3-phosphate dehydrogenase 1	338	36.5163	5.65576
MHJPMHAL_01513	Glycerol-3-phosphate dehydrogenase [NAD(P)+]	339	36.5228	5.22412
MHJPMHAL_01515	HPr kinase/phosphorylase	322	36.326	6.80029
MHJPMHAL_00933	Hydroxypyruvate reductase	321	35.409	5.43994
MHJPMHAL_00334	L-ribulose-5-phosphate 3-epimerase UlaE	293	33.6689	5.07178
MHJPMHAL_00335	L-ribulose-5-phosphate 4-epimerase	242	27.1346	6.26514
MHJPMHAL_01952	Maltose phosphorylase	754	86.9365	5.69385
MHJPMHAL_00141	N-acetylgalactosamine-6-phosphate deacetylase	384	42.1015	5.24951
MHJPMHAL_00675	N-acetylneuraminate lyase	290	32.6567	4.97021
MHJPMHAL_01950	Oligosaccharides import ATP-binding protein MsmX	368	41.1871	6.48096
MHJPMHAL_01711	Phosphoenolpyruvate carboxykinase (ATP)	552	62.8531	5.71924
MHJPMHAL_01547	Phosphoenolpyruvate-protein phosphotransferase	577	63.3229	4.88135
MHJPMHAL_01511	Phosphoglucomutase	574	64.0526	5.57959
MHJPMHAL_01470	Phosphoglucosamine mutase	450	48.6657	5.24951
MHJPMHAL_01486	Phosphoglycerate kinase	403	42.8224	5.40186
MHJPMHAL_00336	Phosphoglycolate phosphatase	214	24.4322	5.50342
MHJPMHAL_00982	Protein LacX, plasmid	298	34.4905	5.19873
MHJPMHAL_01867	PTS system fructose-specific EIIABC component	665	70.7587	6.68311
MHJPMHAL_01584	PTS system glucose-specific EIIA component	161	17.7281	5.57959
MHJPMHAL_01731	PTS system mannose-specific EIIAB component	335	36.1068	7.69385
MHJPMHAL_01729	PTS system mannose-specific EIID component	306	33.8498	9.65674
MHJPMHAL_01730	PTS system sorbose-specific EIIC component	269	27.8516	4.90674
MHJPMHAL_00016	Putative fructokinase	292	31.8329	6.0874
MHJPMHAL_01432	putative mannose-6-phosphate isomerase GmuF	320	36.2955	6.21436
MHJPMHAL_01448	putative sugar epimerase YhfK	213	23.5261	5.12256
MHJPMHAL_01597	Ribose-5-phosphate isomerase A	230	25.1851	6.1001
MHJPMHAL_00129	Ribose-phosphate pyrophosphokinase	328	36.4561	6.30322
MHJPMHAL_00230	Ribose-phosphate pyrophosphokinase	324	35.3576	7.94287
MHJPMHAL_01469	Sugar phosphatase YidA	271	30.2965	6.02393
MHJPMHAL_01868	Tagatose-6-phosphate kinase	304	32.8439	5.38916
MHJPMHAL_01485	Triosephosphate isomerase	252	27.5677	4.79248
MHJPMHAL_00703	UDP-glucose 4-epimerase	330	36.2534	6.1001
MHJPMHAL_01563	UTP--glucose-1-phosphate uridylyltransferase	300	33.7548	6.27783
MHJPMHAL_00337	Xylulose-5-phosphate phosphoketolase	798	90.9422	5.8208
MHJPMHAL_00264	Alanine racemase	376	41.3272	6.40479
MHJPMHAL_00426	Alanine--tRNA ligase	879	98.0353	5.33838
MHJPMHAL_00529	Arginine--tRNA ligase	561	63.1124	5.90967
MHJPMHAL_00158	Asparagine synthetase [glutamine-hydrolyzing] 1	649	75.7185	7.09326
MHJPMHAL_01074	Asparagine--tRNA ligase	432	50.1227	5.47803
MHJPMHAL_00925	Aspartate--tRNA ligase	617	70.2046	5.80811
MHJPMHAL_01650	Aspartyl/glutamyl-tRNA(Asn/Gln) amidotransferase subunit B	476	53.8604	6.32861
MHJPMHAL_00785	Bifunctional protein FolD protein	283	30.8774	6.43018
MHJPMHAL_00236	CTP synthase	539	60.5118	5.74463
MHJPMHAL_00358	Cysteine--tRNA ligase	477	54.4572	5.52881
MHJPMHAL_00135	D-alanine--D-alanine ligase A	360	40.0884	5.16064
MHJPMHAL_02011	D-alanine--D-alanyl carrier protein ligase	504	57.1118	5.2876
MHJPMHAL_00159	D-aspartate ligase	427	50.3602	6.20166
MHJPMHAL_00357	Glutamate--tRNA ligase	499	57.4542	5.98584
MHJPMHAL_00664	Glutamine synthetase	445	50.3968	5.31299
MHJPMHAL_01651	Glutamyl-tRNA(Gln) amidotransferase subunit A	479	51.7523	6.04932
MHJPMHAL_01652	Glutamyl-tRNA(Gln) amidotransferase subunit C	102	11.6877	4.43701
MHJPMHAL_01102	Glycine--tRNA ligase alpha subunit	305	35.0574	5.45264
MHJPMHAL_01101	Glycine--tRNA ligase beta subunit	687	78.4781	5.16064
MHJPMHAL_00924	Histidine--tRNA ligase	428	48.9178	5.23682
MHJPMHAL_01960	Hydroxymethylpyrimidine/phosphomethylpyrimidine kinase	271	29.524	5.40186
MHJPMHAL_00276	Lysine--tRNA ligase	516	59.678	5.19873
MHJPMHAL_00221	Methionine--tRNA ligase	658	74.8704	6.37939
MHJPMHAL_00795	Methionyl-tRNA formyltransferase	314	34.2821	8.11865
MHJPMHAL_00978	Methylenetetrahydrofolate--tRNA-(uracil-5-)-methyltransferase TrmFO	438	47.9151	6.48096
MHJPMHAL_01915	NADH-dependent flavin reductase subunit 1	179	19.4089	5.80811
MHJPMHAL_01914	NADH-dependent flavin reductase subunit 2	182	19.9521	5.04639
MHJPMHAL_00630	Phenylalanine--tRNA ligase alpha subunit	349	39.8939	5.38916
MHJPMHAL_01248	Proline--tRNA ligase	565	63.2635	5.77002
MHJPMHAL_01991	Putative glutamine amidotransferase	242	27.0427	5.8335
MHJPMHAL_00360	Putative TrmH family tRNA/rRNA methyltransferase	251	27.5665	9.18799
MHJPMHAL_01395	putative tRNA sulfurtransferase	405	45.6007	6.56592
MHJPMHAL_00256	Serine hydroxymethyltransferase	411	44.864	6.13818
MHJPMHAL_00091	Serine protease Do-like HtrA	420	43.3372	9.45166
MHJPMHAL_01738	Serine--tRNA ligase	435	49.4292	5.71924
MHJPMHAL_00586	Threonine--tRNA ligase	644	73.365	5.32568
MHJPMHAL_01533	tRNA (cytidine(34)-2'-O)-methyltransferase	186	21.8156	5.90967
MHJPMHAL_00568	tRNA (guanine-N(7)-)-methyltransferase	218	25.1387	6.37939
MHJPMHAL_00622	tRNA (guanosine(18)-2'-O)-methyltransferase	255	28.1988	5.89697
MHJPMHAL_00400	tRNA N6-adenosine threonylcarbamoyltransferase	348	37.5921	5.98584
MHJPMHAL_00398	tRNA threonylcarbamoyladenosine biosynthesis protein TsaB	247	27.4783	5.2876
MHJPMHAL_01479	tRNA threonylcarbamoyladenosine biosynthesis protein TsaE	159	17.9702	5.22412
MHJPMHAL_02083	tRNA uridine 5-carboxymethylaminomethyl modification enzyme MnmG	632	70.4472	7.09326
MHJPMHAL_00216	Tryptophan--tRNA ligase 2	340	38.1559	7.95752
MHJPMHAL_00198	Tyrosine--tRNA ligase 1	420	47.5893	5.51611
MHJPMHAL_01383	Valine--tRNA ligase	879	101.308	5.71924
MHJPMHAL_00943	2',3'-cyclic-nucleotide 2'-phosphodiesterase/3'-nucleotidase	518	58.978	6.41748
MHJPMHAL_01151	Adenine phosphoribosyltransferase	175	19.175	6.39209
MHJPMHAL_01984	Adenylosuccinate synthetase	429	47.3502	5.51611
MHJPMHAL_02037	Deoxyadenosine kinase	215	24.7786	5.49072
MHJPMHAL_00435	dITP/XTP pyrophosphatase	206	22.5554	5.24951
MHJPMHAL_01580	Hypoxanthine-guanine phosphoribosyltransferase	189	21.2628	5.64307
MHJPMHAL_00205	Inosine-5'-monophosphate dehydrogenase	381	39.6351	5.5415
MHJPMHAL_00609	Nicotinate-nucleotide adenylyltransferase	217	24.5907	7.48877
MHJPMHAL_00144	Nucleoside deoxyribosyltransferase	158	18.0529	4.89404
MHJPMHAL_01746	Nucleoside deoxyribosyltransferase	167	18.7594	5.09717
MHJPMHAL_00748	Orotate phosphoribosyltransferase	212	23.5833	6.81494
MHJPMHAL_01747	Succinate semialdehyde dehydrogenase [NAD(P)+] Sad	460	50.6365	5.12256
MHJPMHAL_01417	Threonylcarbamoyl-AMP synthase	334	36.316	5.70654
MHJPMHAL_00887	Thymidylate synthase	318	36.9036	6.23975
MHJPMHAL_01416	Uracil phosphoribosyltransferase	209	22.8181	6.37939
MHJPMHAL_01480	Phosphate acetyltransferase	329	35.4432	5.73193
MHJPMHAL_00520	Phosphate-specific transport system accessory protein PhoU	213	24.0091	4.91943
MHJPMHAL_01050	putative manganese-dependent inorganic pyrophosphatase	311	34.3664	4.94482
MHJPMHAL_02218	3-hydroxyacyl-[acyl-carrier-protein] dehydratase FabZ	143	15.4764	9.43701
MHJPMHAL_02226	3-hydroxyacyl-[acyl-carrier-protein] dehydratase FabZ	134	15.2528	6.13818
MHJPMHAL_02221	3-oxoacyl-[acyl-carrier-protein] reductase FabG	243	26.484	8.96826
MHJPMHAL_02220	3-oxoacyl-[acyl-carrier-protein] synthase 2	411	43.1355	5.07178
MHJPMHAL_01562	Acetyl-CoA acetyltransferase	387	41.2691	5.75732
MHJPMHAL_02216	Acetyl-coenzyme A carboxylase carboxyl transferase subunit beta	281	31.4764	8.76318
MHJPMHAL_00969	DegV domain-containing protein	283	30.7905	7.47412
MHJPMHAL_02214	Enoyl-[acyl-carrier-protein] reductase [NADH] FabI	252	26.8329	7.78174
MHJPMHAL_00788	Farnesyl diphosphate synthase	289	31.7653	5.04639
MHJPMHAL_01538	Oleate hydratase	591	67.5173	5.22412
MHJPMHAL_01649	Diacylglycerol kinase	306	33.2309	5.30029
MHJPMHAL_00203	Dipeptide-binding protein DppE	539	59.5016	9.59814
MHJPMHAL_01755	Multiple sugar-binding protein	433	47.5544	9.75928
MHJPMHAL_00227	Bifunctional protein GlmU	461	50.2445	5.85889
MHJPMHAL_02219	Biotin carboxyl carrier protein of acetyl-CoA carboxylase	148	16.4876	5.23682
MHJPMHAL_01361	Cell cycle protein GpsB	274	31.5428	4.36084
MHJPMHAL_01365	Cell division protein FtsZ	447	47.5908	4.65283
MHJPMHAL_01379	Cell shape-determining protein MreB	334	35.0264	5.03369
MHJPMHAL_01378	Cell shape-determining protein MreC	283	30.1101	9.83252
MHJPMHAL_00654	N-acetylmuramic acid/N-acetylglucosamine kinase	307	32.8525	4.98291
MHJPMHAL_01908	Nucleoid occlusion protein	278	31.5667	6.84424
MHJPMHAL_01272	Signal recognition particle protein	476	53.392	9.30518
MHJPMHAL_01477	UDP-N-acetylenolpyruvoylglucosamine reductase	298	32.531	6.55127
MHJPMHAL_01568	UDP-N-acetylglucosamine 2-epimerase	380	43.4321	5.69385
MHJPMHAL_01368	UDP-N-acetylglucosamine--N-acetylmuramyl-(pentapeptide) pyrophosphoryl-undecaprenol N-acetylglucosamine transferase	368	40.6846	9.29053
MHJPMHAL_00572	UDP-N-acetylmuramate--L-alanine ligase	437	48.8798	6.12549
MHJPMHAL_01896	UDP-N-acetylmuramoyl-L-alanyl-D-glutamate--L-lysine ligase	523	57.7398	6.22705
MHJPMHAL_00261	UDP-N-acetylmuramoyl-tripeptide--D-alanyl-D-alanine ligase	455	50.479	5.24951
MHJPMHAL_01369	UDP-N-acetylmuramoylalanine--D-glutamate ligase	459	50.9664	5.8208
MHJPMHAL_00903	[Citrate [pro-3S]-lyase] ligase	351	39.2712	5.37646
MHJPMHAL_01924	2-succinyl-6-hydroxy-2,4-cyclohexadiene-1-carboxylate synthase	251	27.8112	5.79541
MHJPMHAL_00729	Acetate kinase	399	44.0118	6.63916
MHJPMHAL_01437	Acetate kinase	394	43.4394	6.22705
MHJPMHAL_00211	Acid shock protein	141	16.0936	4.98291
MHJPMHAL_00904	Citrate lyase acyl carrier protein	97	10.3644	4.91943
MHJPMHAL_00906	Citrate lyase alpha chain	513	55.6337	6.1001
MHJPMHAL_00905	Citrate lyase subunit beta	304	33.6679	5.16064
MHJPMHAL_00065	D-lactate dehydrogenase	337	37.8072	5.2876
MHJPMHAL_01306	DNA protection during starvation protein	155	18.1499	4.90674
MHJPMHAL_00895	Fumarate reductase flavoprotein subunit	458	49.3285	8.48486
MHJPMHAL_00789	Hemolysin A	270	29.8862	6.45557
MHJPMHAL_00633	L-2-hydroxyisocaproate dehydrogenase	303	33.5391	5.57959
MHJPMHAL_00266	L-lactate dehydrogenase	323	35.1259	5.2876
MHJPMHAL_00730	L-lactate dehydrogenase	426	46.3803	6.21436
MHJPMHAL_00896	L-lactate dehydrogenase	309	33.2752	5.09717
MHJPMHAL_01264	LexA repressor	208	23.1743	8.07471
MHJPMHAL_00636	Multicopper oxidase mco	517	58.8983	5.79541
MHJPMHAL_01675	NADH peroxidase	455	49.3783	5.47803
MHJPMHAL_01289	Oligopeptide transport ATP-binding protein OppD	338	37.815	5.17334
MHJPMHAL_01283	Oligopeptide-binding protein AppA	589	66.2829	9.51025
MHJPMHAL_01118	Peptide methionine sulfoxide reductase MsrA	188	21.2752	5.43994
MHJPMHAL_00862	putative ABC transporter ATP-binding protein	264	29.4123	5.73193
MHJPMHAL_01622	putative ABC transporter ATP-binding protein YbiT	540	60.6996	5.03369
MHJPMHAL_00125	putative protein YpuA	317	34.0284	9.02686
MHJPMHAL_00147	Putative universal stress protein	164	18.4683	5.79541
MHJPMHAL_01402	Putative universal stress protein	154	16.9297	7.03467
MHJPMHAL_00947	Pyruvate kinase	589	63.0727	5.68115
MHJPMHAL_02082	Pyruvate oxidase	602	66.6069	5.03369
MHJPMHAL_00431	Thioredoxin	103	11.7787	4.51318
MHJPMHAL_01512	Thioredoxin reductase	312	34.2931	5.03369
MHJPMHAL_01525	Protein RecA	366	39.6257	6.46826
MHJPMHAL_00045	hypothetical protein	300	32.5642	4.88135
MHJPMHAL_00103	hypothetical protein	134	14.346	4.50049
MHJPMHAL_00105	hypothetical protein	46	5.19274	10.2866
MHJPMHAL_00149	hypothetical protein	309	33.8344	9.93506
MHJPMHAL_00156	hypothetical protein	161	18.195	4.48779
MHJPMHAL_00167	hypothetical protein	144	17.2772	4.57666
MHJPMHAL_00175	hypothetical protein	589	62.9922	9.48096
MHJPMHAL_00229	hypothetical protein	587	62.6849	9.72998
MHJPMHAL_00251	hypothetical protein	171	20.7159	9.93506
MHJPMHAL_00265	hypothetical protein	235	26.3997	7.57666
MHJPMHAL_00442	hypothetical protein	122	13.2974	4.38623
MHJPMHAL_00537	hypothetical protein	211	23.4721	9.75928
MHJPMHAL_00538	hypothetical protein	218	24.6227	10.4038
MHJPMHAL_00539	hypothetical protein	243	27.4189	9.42236
MHJPMHAL_00555	hypothetical protein	116	13.2326	4.65283
MHJPMHAL_00571	hypothetical protein	233	25.6628	5.09717
MHJPMHAL_00610	hypothetical protein	197	22.8739	8.07471
MHJPMHAL_00613	hypothetical protein	187	21.5549	4.83057
MHJPMHAL_00666	hypothetical protein	329	34.6539	7.1665
MHJPMHAL_00699	hypothetical protein	399	44.4842	9.56885
MHJPMHAL_00747	hypothetical protein	215	23.7522	5.0083
MHJPMHAL_00769	hypothetical protein	298	34.5391	5.5415
MHJPMHAL_00874	hypothetical protein	207	23.7978	5.50342
MHJPMHAL_00995	hypothetical protein	419	46.7511	5.24951
MHJPMHAL_00997	hypothetical protein	150	16.9915	5.18604
MHJPMHAL_01007	hypothetical protein	401	45.0558	9.81787
MHJPMHAL_01018	hypothetical protein	121	13.1078	6.16357
MHJPMHAL_01025	hypothetical protein	473	54.1214	9.68604
MHJPMHAL_01042	hypothetical protein	152	16.8291	4.09424
MHJPMHAL_01062	hypothetical protein	118	13.4438	5.21143
MHJPMHAL_01460	hypothetical protein	238	27.675	5.37646
MHJPMHAL_01535	hypothetical protein	126	13.9751	5.52881
MHJPMHAL_01551	hypothetical protein	93	10.7925	5.73193
MHJPMHAL_01688	hypothetical protein	219	24.9442	4.7417
MHJPMHAL_01700	hypothetical protein	131	14.3554	5.57959
MHJPMHAL_01741	hypothetical protein	264	29.8468	5.17334
MHJPMHAL_01770	hypothetical protein	244	27.6016	5.35107
MHJPMHAL_01903	hypothetical protein	261	29.3448	9.74463
MHJPMHAL_01926	hypothetical protein	214	24.3962	5.23682
MHJPMHAL_01988	hypothetical protein	352	39.9484	5.60498
MHJPMHAL_00783	putative protein	143	15.646	4.56396
MHJPMHAL_01293	putative protein	553	59.8848	4.69092
