# Supplementary material for: Variability of the response of human vaginal Lactobacillus crispatus to 17β-estradiol
Source: Sci Rep. 2021 Jun 1;11:11533. doi: 10.1038/s41598-021-91017-5 (PMC8169910; doi:10.1038/s41598-021-91017-5)
Supplement: Supplementary file 3 — Supplementary Table 3. [file 41598_2021_91017_MOESM3_ESM.xlsx]

## Sheet: Feuil1
Accession N°	Name	Max fold change	Over/Under expression	DNA synthesis & transcription, regulation	Translation, ribosomal structure and biogenesis	Posttranslational modification, protein turnover, chaperones	Energy production and conversion	Carbohydrate transport and metabolism	Amino-acid transport and metabolism	Nucleotide transport and metabolism	Inorganic ion transport and metabolism	Fatty acid and phospholipid metabolism	Protein secretion / export apparatus	Membrane protein	Cell wall/ membrane/ envelope biogenesis / Peptidoglycan / couche S	Adaptation/protection	Hypothetical proteins
MHJPMHAL_00284;KOFCCMJA_00904	DNA-directed RNA polymerase subunit beta	2.77695
MHJPMHAL_00285	DNA-directed RNA polymerase subunit beta'	2.22984
MHJPMHAL_00344	Protein/nucleic acid deglycase 3	71.6033
MHJPMHAL_00583	Transcriptional repressor NrdR	5.046
MHJPMHAL_01024	Type I restriction enzyme EcoKI M protein	138.408
MHJPMHAL_01238	Heat-inducible transcription repressor HrcA	5.09896
MHJPMHAL_01306	DNA protection during starvation protein	28.5466
KOFCCMJA_00838;MHJPMHAL_00226	Pur operon repressor	3.12451
KOFCCMJA_01292;MHJPMHAL_00751	Bifunctional protein pyrR	5.13697
KOFCCMJA_01979;MHJPMHAL_01420	Thymidine kinase	4.03493
MHJPMHAL_01430	Transcriptional regulatory protein SrrA	2.33399
MHJPMHAL_01446	putative transcriptional regulatory protein	2.02372
MHJPMHAL_00007	30S ribosomal protein S6	10.2
MHJPMHAL_00224	Ribosomal RNA small subunit methyltransferase A	128.278
MHJPMHAL_00262	ATP-dependent RNA helicase CshA	2.48561
MHJPMHAL_00288	30S ribosomal protein S7	198.104
MHJPMHAL_00289	Elongation factor G	50.3326
MHJPMHAL_00368	50S ribosomal protein L11	5.35613
MHJPMHAL_00602	Translation initiation factor IF-3	10.0185
MHJPMHAL_00920	Ribosomal protein L11 methyltransferase	4.49177
MHJPMHAL_00942	50S ribosomal protein L32	57.8126
MHJPMHAL_00974	Ribosome biogenesis GTPase A	39.9261
MHJPMHAL_01254	Elongation factor Ts	3.5804
MHJPMHAL_01331	Elongation factor Tu	127.756
MHJPMHAL_01333	Ribonuclease J 2	2.24104
KOFCCMJA_01671;MHJPMHAL_01037	Rqc2 RqcH	5.70856
KOFCCMJA_01879;MHJPMHAL_01328	putative GTP-binding protein EngB	2.98503
MHJPMHAL_00011	50S ribosomal protein L9	2.02941
MHJPMHAL_01419	Peptide chain release factor 1	2.84281
MHJPMHAL_00146	Tyrosine-protein phosphatase	221.309
MHJPMHAL_00201	Aminopeptidase E	124.007
MHJPMHAL_00329	putative L-ascorbate-6-phosphate lactonase UlaG	45.8366
MHJPMHAL_00353	Aminopeptidase C	96.6716
MHJPMHAL_00416	60 kDa chaperonin	218.828
MHJPMHAL_00424	putative bifunctional oligoribonuclease and PAP phosphatase NrnA	54.5439
MHJPMHAL_00991	Beta-Ala-Xaa dipeptidase	31.1123
MHJPMHAL_01109	Putative pyruvate, phosphate dikinase regulatory protein	4.10283
MHJPMHAL_01236	Chaperone protein DnaK	27.5213
MHJPMHAL_01259	Neutral endopeptidase	7.03326
MHJPMHAL_01279	Dipeptidase A	6.17268
MHJPMHAL_01760;KOFCCMJA_00301	Dipeptidase	2.23753
MHJPMHAL_01850	Oligoendopeptidase F, plasmid	20.5115
MHJPMHAL_01934	Aminopeptidase N	123.353
KOFCCMJA_00163;MHJPMHAL_01623	Putative aminopeptidase YsdC	17.5842
KOFCCMJA_00459;MHJPMHAL_01919	Dipeptidase A	9.36271
KOFCCMJA_01771;MHJPMHAL_00961	Beta-barrel assembly-enhancing protease	4.56305
KOFCCMJA_01828;MHJPMHAL_00897;MHJPMHAL_00898	Aminopeptidase E	10.3119
MHJPMHAL_01345	Peptide deformylase 2	3.31313
KOFCCMJA_01676;MHJPMHAL_01032	Formate--tetrahydrofolate ligase 1	2.13596
MHJPMHAL_00060;KOFCCMJA_00716	Glyoxal reductase	23.3144
MHJPMHAL_00253	4-hydroxymandelate oxidase	15.4599
MHJPMHAL_00894	Fumarate hydratase class II	2.49564
MHJPMHAL_00983;KOFCCMJA_01731	putative oxidoreductase/MSMEI_2347	23.6198
MHJPMHAL_01104;KOFCCMJA_01601	GTPase Era	3.75579
MHJPMHAL_01408	ATP synthase epsilon chain	403.347
MHJPMHAL_01409	ATP synthase subunit beta	54.1477
MHJPMHAL_01410	ATP synthase gamma chain	8.02996
MHJPMHAL_01411	ATP synthase subunit alpha	103.97
MHJPMHAL_01412	ATP synthase subunit delta	65.1344
MHJPMHAL_01413	ATP synthase subunit b	4.56633
MHJPMHAL_01621;KOFCCMJA_00160;KOFCCMJA_00161	Oxidoreductase YdhF	17.7995
MHJPMHAL_01704	FMN reductase (NADPH)	260.075
KOFCCMJA_00119;MHJPMHAL_01579	Urocanate reductase	3.39538
KOFCCMJA_00356;MHJPMHAL_01826	GTPase HflX	3.80748
KOFCCMJA_01087;MHJPMHAL_00490	S-adenosylmethionine synthase	2.67386
KOFCCMJA_01974;MHJPMHAL_01415	ATP synthase subunit a	5.33944
MHJPMHAL_00016	Putative fructokinase	3.68602
MHJPMHAL_00141;KOFCCMJA_00758	N-acetylgalactosamine-6-phosphate deacetylase	2.43323
MHJPMHAL_00192	2,3-bisphosphoglycerate-dependent phosphoglycerate mutase	52.2576
MHJPMHAL_00330	Ascorbate-specific PTS system EIIA component	38.5754
MHJPMHAL_00332	Ascorbate-specific PTS system EIIB component	42.0721
MHJPMHAL_00333	3-keto-L-gulonate-6-phosphate decarboxylase UlaD	6.34768
MHJPMHAL_00334	L-ribulose-5-phosphate 3-epimerase UlaE	34.3924
MHJPMHAL_00335	L-ribulose-5-phosphate 4-epimerase	18.2874
MHJPMHAL_00336	Phosphoglycolate phosphatase	9.0293
MHJPMHAL_00337;KOFCCMJA_00130;MHJPMHAL_01590	Xylulose-5-phosphate phosphoketolase	5.72443
MHJPMHAL_00365	1-deoxy-D-xylulose-5-phosphate synthase	15.0138
MHJPMHAL_00449	Acid sugar phosphatase	2.11802
MHJPMHAL_00530	Fructose-bisphosphate aldolase	142.575
MHJPMHAL_00637	Sugar phosphatase YidA	4.36982
MHJPMHAL_00675;KOFCCMJA_02053	N-acetylneuraminate lyase	2.5986
MHJPMHAL_00712	Galactose-1-phosphate uridylyltransferase	2.58565
MHJPMHAL_00900;KOFCCMJA_01827	4-hydroxy-4-methyl-2-oxoglutarate aldolase/4-carboxy-4-hydroxy-2-oxoadipate aldolase	10.275
MHJPMHAL_00933;KOFCCMJA_01798	Hydroxypyruvate reductase	2.42105
MHJPMHAL_00946	ATP-dependent 6-phosphofructokinase	137.247
MHJPMHAL_00982	Protein LacX, plasmid	3.65878
MHJPMHAL_01312	Enolase 2	1854.07
MHJPMHAL_01426	Glucose-6-phosphate isomerase	46.1426
MHJPMHAL_01448;KOFCCMJA_02008	putative sugar epimerase YhfK	15.3797
MHJPMHAL_01597;KOFCCMJA_00137	Ribose-5-phosphate isomerase A	2.38605
MHJPMHAL_01711	Phosphoenolpyruvate carboxykinase (ATP)	44.7384
MHJPMHAL_01718	Mannitol-1-phosphate 5-dehydrogenase	28.6684
MHJPMHAL_01722	Glutamine--fructose-6-phosphate aminotransferase [isomerizing]	18.1225
MHJPMHAL_01731;KOFCCMJA_00276	PTS system mannose-specific EIIAB component	2.00287
MHJPMHAL_01951	Beta-phosphoglucomutase	84.6902
MHJPMHAL_01952	Maltose phosphorylase	4.811
MHJPMHAL_02080	6-phosphogluconate dehydrogenase, NADP(+)-dependent, decarboxylating	1396.89
MHJPMHAL_02188	Beta-glucoside kinase	7.95808
MHJPMHAL_01015	Trehalose-6-phosphate hydrolase	3.06345
MHJPMHAL_01309	Choloylglycine hydrolase	14.3579
MHJPMHAL_01358	ADP-ribose pyrophosphatase	3.26422
KOFCCMJA_01558;MHJPMHAL_01144	Arginine deiminase	6.5353
MHJPMHAL_00135	D-alanine--D-alanine ligase A	15.8968
MHJPMHAL_00158	Asparagine synthetase [glutamine-hydrolyzing] 1	7.46849
MHJPMHAL_00198	Tyrosine--tRNA ligase 1	12.4151
MHJPMHAL_00221	Methionine--tRNA ligase	22.1548
MHJPMHAL_00236	CTP synthase	1.99577
MHJPMHAL_00256	Serine hydroxymethyltransferase	3343.7
MHJPMHAL_00276	Lysine--tRNA ligase	8.9695
MHJPMHAL_00357	Glutamate--tRNA ligase	331341
MHJPMHAL_00358	Cysteine--tRNA ligase	10.7437
MHJPMHAL_00398	tRNA threonylcarbamoyladenosine biosynthesis protein TsaB	141.619
MHJPMHAL_00400;KOFCCMJA_00997	tRNA N6-adenosine threonylcarbamoyltransferase	22.3127
MHJPMHAL_00512	Leucine--tRNA ligase	3.78871
MHJPMHAL_00586	Threonine--tRNA ligase	18.2296
MHJPMHAL_00622	tRNA (guanosine(18)-2'-O)-methyltransferase	23.766
MHJPMHAL_00664	Glutamine synthetase	2.88969
MHJPMHAL_00785	Bifunctional protein FolD protein	10.4394
MHJPMHAL_00924	Histidine--tRNA ligase	850.353
MHJPMHAL_00925	Aspartate--tRNA ligase	8.10431
MHJPMHAL_00926	putative N-acetyl-LL-diaminopimelate aminotransferase	5.76867
MHJPMHAL_00978;KOFCCMJA_01736	Methylenetetrahydrofolate--tRNA-(uracil-5-)-methyltransferase TrmFO	2.68583
MHJPMHAL_01074	Asparagine--tRNA ligase	31.4376
MHJPMHAL_01101	Glycine--tRNA ligase beta subunit	11.7777
MHJPMHAL_01102	Glycine--tRNA ligase alpha subunit	274.783
MHJPMHAL_01269	tRNA (guanine-N(1)-)-methyltransferase	3.39331
MHJPMHAL_01360;KOFCCMJA_01911	Isoleucine--tRNA ligase	3.81534
MHJPMHAL_01383;KOFCCMJA_01934	Valine--tRNA ligase	2.72692
MHJPMHAL_01395	putative tRNA sulfurtransferase	54.1644
MHJPMHAL_01479;KOFCCMJA_00023	tRNA threonylcarbamoyladenosine biosynthesis protein TsaE	11.2026
MHJPMHAL_01650	Aspartyl/glutamyl-tRNA(Asn/Gln) amidotransferase subunit B	34.187
MHJPMHAL_01651	Glutamyl-tRNA(Gln) amidotransferase subunit A	9.76156
MHJPMHAL_01960	Hydroxymethylpyrimidine/phosphomethylpyrimidine kinase	22.042
MHJPMHAL_01991	Putative glutamine amidotransferase	11.6886
KOFCCMJA_01192;MHJPMHAL_00628	Glutamine transport ATP-binding protein GlnQ	15.7087
KOFCCMJA_01947;MHJPMHAL_01396	Cysteine desulfurase IscS	3.53263
MHJPMHAL_00627	L-cystine transport system permease protein TcyB	593.853
MHJPMHAL_01418	Release factor glutamine methyltransferase	2.88152
MHJPMHAL_00205	Inosine-5'-monophosphate dehydrogenase	36.5272
MHJPMHAL_00609	Nicotinate-nucleotide adenylyltransferase	3.92816
MHJPMHAL_00943	2',3'-cyclic-nucleotide 2'-phosphodiesterase/3'-nucleotidase	3.75302
MHJPMHAL_00144	Nucleoside deoxyribosyltransferase	2.18933
MHJPMHAL_01416	Uracil phosphoribosyltransferase	2.00975
MHJPMHAL_00520	Phosphate-specific transport system accessory protein PhoU	15.583
MHJPMHAL_01050	putative manganese-dependent inorganic pyrophosphatase	67.6239
MHJPMHAL_01480	Phosphate acetyltransferase	28.7091
MHJPMHAL_00376	Phosphate-specific transport system accessory protein PhoU	10.391
MHJPMHAL_00788;KOFCCMJA_01383	Farnesyl diphosphate synthase	6.57427
MHJPMHAL_01562	Acetyl-CoA acetyltransferase	34.0111
MHJPMHAL_02214	Enoyl-[acyl-carrier-protein] reductase [NADH] FabI	22.1257
MHJPMHAL_02215	Acetyl-coenzyme A carboxylase carboxyl transferase subunit alpha	332.589
MHJPMHAL_02216	Acetyl-coenzyme A carboxylase carboxyl transferase subunit beta	26.6936
MHJPMHAL_02218	3-hydroxyacyl-[acyl-carrier-protein] dehydratase FabZ	29.0916
MHJPMHAL_02220	3-oxoacyl-[acyl-carrier-protein] synthase 2	37.9005
MHJPMHAL_02221	3-oxoacyl-[acyl-carrier-protein] reductase FabG	36.7105
MHJPMHAL_02226	3-hydroxyacyl-[acyl-carrier-protein] dehydratase FabZ	9.19819
MHJPMHAL_00203	Dipeptide-binding protein DppE	6.41276
MHJPMHAL_00273	ATP-dependent zinc metalloprotease FtsH	9.71984
MHJPMHAL_01781	Oligopeptide-binding protein OppA	242.115
MHJPMHAL_00237	UDP-N-acetylglucosamine 1-carboxyvinyltransferase	2.81101
MHJPMHAL_01365	Cell division protein FtsZ	4084.72
MHJPMHAL_02011	D-alanine--D-alanyl carrier protein ligase	47.3334
MHJPMHAL_02219	Biotin carboxyl carrier protein of acetyl-CoA carboxylase	28.1176
KOFCCMJA_00512;MHJPMHAL_01966	Lipid II isoglutaminyl synthase (glutamine-hydrolyzing) subunit GatD	3.07448
MHJPMHAL_01406	Cell shape-determining protein Mbl	2.55249
MHJPMHAL_00065	D-lactate dehydrogenase	8.06219
MHJPMHAL_00147	Putative universal stress protein	18.0957
MHJPMHAL_00211	Acid shock protein	147.952
MHJPMHAL_00730	L-lactate dehydrogenase	3.44035
MHJPMHAL_00789	Hemolysin A	3.37291
MHJPMHAL_00862	putative ABC transporter ATP-binding protein	8.15487
MHJPMHAL_00895	Fumarate reductase flavoprotein subunit	2.99034
MHJPMHAL_00896	L-lactate dehydrogenase	2.03497
MHJPMHAL_00903;KOFCCMJA_01824	[Citrate [pro-3S]-lyase] ligase	7.58385
MHJPMHAL_00904	Citrate lyase acyl carrier protein	6.85266
MHJPMHAL_00905;KOFCCMJA_01822	Citrate lyase subunit beta	10.8728
MHJPMHAL_00906;KOFCCMJA_01821	Citrate lyase alpha chain	10.4092
MHJPMHAL_01118;KOFCCMJA_01587	Peptide methionine sulfoxide reductase MsrA	10.3839
MHJPMHAL_01283	Oligopeptide-binding protein AppA	12.5702
MHJPMHAL_01402	Putative universal stress protein	242.869
MHJPMHAL_01437;KOFCCMJA_00500	Acetate kinase	2.81002
MHJPMHAL_01675	NADH peroxidase	22.762
KOFCCMJA_00503;MHJPMHAL_01958	Glycerol kinase	97.7044
KOFCCMJA_01193;MHJPMHAL_00629	ABC transporter glutamine-binding protein GlnH	24.295
MHJPMHAL_00013	putative ABC transporter phosphonate/phosphite binding protein PhnD2	3.59484
MHJPMHAL_00431	Thioredoxin	2.95097
MHJPMHAL_00658	putative protein YqgN	2.0665
MHJPMHAL_00045	hypothetical protein	46.0335
MHJPMHAL_00103	hypothetical protein	130.282
MHJPMHAL_00149;KOFCCMJA_00766	hypothetical protein	10.7132
MHJPMHAL_00175	hypothetical protein	53.2844
MHJPMHAL_00229	hypothetical protein	13.5155
MHJPMHAL_00537	hypothetical protein	28.8196
MHJPMHAL_00538	hypothetical protein	86.327
MHJPMHAL_00539	hypothetical protein	13.5689
MHJPMHAL_00610	hypothetical protein	3.61298
MHJPMHAL_00613;KOFCCMJA_01178	hypothetical protein	2.89265
MHJPMHAL_00699	hypothetical protein	5.90169
MHJPMHAL_00791	hypothetical protein	6.75591
MHJPMHAL_00840	hypothetical protein	2.34426
MHJPMHAL_00874	hypothetical protein	99.1468
MHJPMHAL_00965	hypothetical protein	2.16177
MHJPMHAL_01007;KOFCCMJA_01708	hypothetical protein	7.87731
MHJPMHAL_01018	hypothetical protein	274.961
MHJPMHAL_01025	hypothetical protein	421.688
MHJPMHAL_01048	hypothetical protein	26.6952
MHJPMHAL_01293	putative protein	2.74647
MHJPMHAL_01460	hypothetical protein	23.9491
MHJPMHAL_01535;KOFCCMJA_00074	hypothetical protein	7.63054
MHJPMHAL_01551	hypothetical protein	48.7114
MHJPMHAL_01688	hypothetical protein	8.69118
MHJPMHAL_01700	hypothetical protein	11.5137
MHJPMHAL_01706	hypothetical protein	4.22715
MHJPMHAL_01770	hypothetical protein	116.014
MHJPMHAL_01818	hypothetical protein	32.5238
MHJPMHAL_01988;KOFCCMJA_00531	hypothetical protein	5.96332
KOFCCMJA_00226;MHJPMHAL_01678;MHJPMHAL_01679	hypothetical protein	4.2379
KOFCCMJA_00244;MHJPMHAL_01692	hypothetical protein	4.55008
KOFCCMJA_00608;MHJPMHAL_02073	hypothetical protein	19.2362
KOFCCMJA_00756;MHJPMHAL_00139	hypothetical protein	410.399
KOFCCMJA_01151;MHJPMHAL_00576	hypothetical protein	2.30394
KOFCCMJA_01210;MHJPMHAL_00644	hypothetical protein	53.2027
MHJPMHAL_00228	hypothetical protein	3.53434
MHJPMHAL_00362	hypothetical protein	2.55437
MHJPMHAL_01224	hypothetical protein	2.866
MHJPMHAL_01438	hypothetical protein	4.03663
